# Supplementary material for: Interrelations of managing position with person-environment fit of gender-role orientation, and burnout
Source: J Occup Med Toxicol. 2024 Jun 7;19:23. doi: 10.1186/s12995-024-00403-y (PMC11161922; doi:10.1186/s12995-024-00403-y)
Supplement: Supplementary file 2 — Additional file 2. [file 12995_2024_403_MOESM2_ESM.xlsx]

## Sheet: study data
Gender	Yearofbirth	WorkHoursContract	RealWorkTime	ManagerialPosition	NrEmployees	HoursSecondJob	Burnout.1	Burnout.2	Burnout.3	Burnout.4	Burnout.5	Burnout.6	Indiv.Fem.1	Indiv.Mask.1	Indiv.Fem.2	Indiv.Mask.2	Indiv.Fem.3	Indiv.Mask.3	Indiv.Fem.4	Indiv.Mask.4	Indiv.Fem.5	Indiv.Mask.5	Indiv.Fem.6	Indiv.Mask.6	Indiv.Fem.7	Indiv.Mask.7	Indiv.Fem.8	Indiv.Mask.8	WorkEnvironm.Fem.1	WorkEnvironm.Mask.1	WorkEnvironm.Fem.2	WorkEnvironm.Mask.2	WorkEnvironm.Fem.3	WorkEnvironm.Mask.3	WorkEnvironm.Fem.4	WorkEnvironm.Mask.4	WorkEnvironm.Fem.5	WorkEnvironm.Mask.5	WorkEnvironm.Fem.6	WorkEnvironm.Mask.6	WorkEnvironm.Fem.7	WorkEnvironm.Mask.7	WorkEnvironm.Fem.8	WorkEnvironm.Mask.8
1	1974	30	36	3	0		2	3	2	2	2	2	3	4	2	3	3	4	2	3	3	3	4	3	4	4	2	3	4	4	2	3	4	3	1	3	3	4	4	4	3	3	2	3
1	1991	37.5	37.5	1	0	15	4	4	3	3	4	3	3	3	3	2	3	2	1	2	3	2	4	3	3	2	2	1	3	2	2	3	2	2	1	3	3	3	3	3	2	2	1	1
2	1996	39	41	2		5	3	2	3	1	2	1	3	3	3	3	3	4	2	3	2	4	3	3	3	3	2	3	3	2	3	2	3	2	1	2	3	2	3	2	3	2	3	2
1	1989	40	43	1	46	9	4	4	4	4	4	4	4	3	2	2	3	2	1	2	2	2	3	2	2	1	2	1	3	3	2	2	2	2	2	3	1	2	3	2	1	2	2	1
2	1986	40	6	2		10	3	3	3	2	2	2	3	4	2	3	2	4	1	2	2	4	3	3	2	4	1	3	3	2	1	2	3	2	1	1	3	2	3	2	2	1	2	3
1	1995	35	40	1	4	15	4	3	3	1	3	3	4	4	3	2	4	1	2	4	1	4	4	4	1	4	1	1	4	4	2	4	4	1	2	4	1	4	4	4	1	4	2	4
1	1991	39	40	2		12	3	3	2	1	2	1	4	4	2	4	3	4	2	4	2	4	4	3	2	3	2	3	4	3	2	3	3	3	2	3	2	3	4	3	2	2	2	2
1	1986	37.5	42	2		15-18	4	4	3	3	3	3	3	3	1	3	2	2	1	2	2	3	3	3	2	2	1	1	2	3	1	3	1	2	1	2	1	3	2	4	1	1	1	2
2	1976	40	48	1	6	18	4	3	3	3	3	3	3	3	3	2	3	2	2	2	3	3	3	2	3	2	3	2	3	2	1	2	2	2	1	2	2	2	2	2	2	2	1	1
1	1969	38.5	42	2		0	3	3	3	2	2	1	3	3	2	2	3	2	2	2	3	2	3	3	3	2	2	2	1	3	1	3	1	3	1	3	1	4	2	4	1	3	1	4
1	2963	20	25	2		5	4	4	2	2	2	2	4	4	1	3	4	4	1	4	3	4	4	4	4	3	2	3	3	3	1	4	1	3	1	3	2	4	4	4	3	3	1	4
1	1980	35	38	2		0	4	3	4	3	3	4	3	3	1	2	2	1	1	2	1	2	2	2	2	2	1	1	3	3	1	4	2	3	1	3	2	4	-9	3	2	4	1	3
1	1964	40	40	1		4	3	3	3	3	4	3	3	3	3	3	2	2	2	3	2	3	3	3	2	3	2	3	3	4	2	4	3	3	1	4	2	4	2	4	2	3	2	3
1	1990						4	4	5	4	4	3	3	2	2	3	3	3	-9	3	3	2	2	-9	3	2	3	3	-9	-9	-9	-9	-9	-9	-9	-9	-9	-9	-9	-9	-9	-9	-9	-9
1	1990	20	22	2		0	3	2	2	1	2	2	4	3	4	3	3	2	2	3	2	3	3	3	3	2	3	3	4	4	3	2	3	3	2	2	3	3	2	2	3	3	2	3
2	1983	39	39	1	0	5	3	2	2	2	2	3	3	3	1	2	3	3	1	3	1	2	3	3	2	3	2	2	3	3	2	2	3	3	1	3	2	3	3	3	3	3	2	2
1	1989	30	32	1	300	5	4	4	3	3	4	4	4	3	3	1	4	2	1	2	3	2	4	3	3	2	2	1	3	4	2	4	3	3	1	3	2	3	3	4	1	2	2	4
1	1980	30	32	2		0	4	3	4	3	4	3	3	4	1	3	3	3	1	3	1	3	3	4	2	2	1	1	1	3	-9	4	1	4	1	4	1	4	1	3	1	2	1	3
1	1994	40	50	2		0	3	3	3	1	2	2	4	4	4	4	4	4	4	4	4	4	4	4	1	1	1	2	3	4	4	3	4	4	3	4	4	4	4	4	1	2	1	2
2		41	47	1	5		3	2	2	1	2	1	3	4	1	4	2	4	1	4	1	4	3	3	2	2	2	4	3	2	1	2	2	3	1	2	1	4	3	2	1	3	1	2
2	1986						2	2	2	1	1	2	4	4	4	3	3	3	2	3	3	3	4	3	3	3	3	2	3	3	2	3	3	3	2	3	3	4	3	4	3	3	3	3
2	1990	39	39	2		4	3	2	2	2	2	1	4	2	3	2	3	3	1	2	2	3	4	3	3	1	2	2	3	3	2	4	2	4	1	4	2	4	3	3	2	3	2	3
1	1984	40	45	1	2	0	4	2	3	3	3	3	3	3	2	3	4	3	2	3	2	3	4	4	2	3	2	1	3	3	2	4	3	4	2	4	3	3	2	2	3	3	3	2
2	1988	38.5	40	2		0	3	3	3	2	2	2	3	3	3	3	4	3	2	3	2	3	3	4	3	2	2	2	3	3	3	3	3	3	2	3	3	3	3	4	2	3	2	2
1	1979	40	40	1	2	0	4	4	3	2	3	4	3	3	1	3	3	2	1	3	2	4	4	3	2	2	2	1	3	3	1	3	2	2	1	2	1	3	3	3	2	2	2	1
1	1987	40	41	2		10	4	3	4	4	4	3	4	4	1	4	3	3	1	3	4	3	3	2	4	2	3	2	1	2	1	1	2	1	1	1	3	2	3	2	2	1	1	1
1	1981	31	29	1	4	2	4	3	2	3	2	2	4	4	2	2	4	3	2	3	3	3	4	3	2	3	3	2	4	2	1	2	4	4	1	2	3	3	4	4	2	3	3	1
2	1985	30	32	3		0	4	4	4	3	3	3	3	2	2	2	3	1	1	2	3	2	3	2	3	1	3	1	3	4	2	3	2	3	1	4	2	3	3	4	2	2	2	3
1	1977	28	38	1	2	11	3	3	3	2	3	2	4	4	1	4	4	3	1	4	2	4	4	4	1	2	1	3	3	3	1	3	3	3	1	3	2	3	3	3	2	2	2	2
2	1977	40	40	2		0	2	1	2	1	2	2	4	4	3	2	1	4	1	2	1	2	1	2	2	2	1	2	2	2	2	3	1	2	1	3	2	3	2	4	2	1	1	2
2	1987-08-03						1	2	4	3	4	2	3	2	3	2	4	4	4	3	4	3	4	3	3	4	4	4	2	4	3	2	1	3	1	4	1	3	1	2	1	1	2	2
1	1991						4	3	4	3	4	3	4	3	3	3	2	3	1	3	2	3	3	3	2	3	2	2	3	3	2	3	3	2	1	3	3	3	3	3	1	3	2	1
2	1968	45	50	1	4	5	3	3	3	2	2	2	3	4	1	4	3	3	1	3	2	4	2	4	2	3	2	3	3	3	2	3	2	2	1	2	2	3	2	3	2	3	2	3
2	984	38.5	40	2			3	3	2	1	3	1	4	4	1	3	3	4	1	3	2	3	1	4	3	3	1	1	3	2	1	3	2	3	1	2	3	3	2	3	3	4	1	2
1	1979						4	4	4	3	3	4	2	4	4	3	4	4	1	4	1	4	4	4	4	4	2	4	4	4	1	4	4	4	1	4	3	4	4	4	3	4	1	4
2	1962	46	45	2		0	2	2	3	2	3	1	3	3	3	4	3	3	2	4	3	4	3	3	3	2	3	2	4	3	1	3	2	2	1	3	2	3	1	2	2	1	2	1
1	1992						4	3	4	3	3	2	3	4	3	3	2	2	1	3	2	4	3	3	2	2	2	2	-9	-9	-9	-9	-9	-9	-9	-9	-9	-9	-9	-9	-9	-9	-9	-9
2	1978	39	45	1	0	0	4	3	2	2	3	2	3	4	1	2	3	4	1	3	2	3	2	4	2	4	3	2	3	1	1	1	1	2	1	1	3	2	3	3	3	3	3	2
1	1987	38.5	38.5	2		0	3	4	3	2	2	2	2	4	1	4	3	3	1	3	1	4	3	3	3	3	1	3	1	3	1	4	1	4	1	3	1	4	1	4	1	4	1	3
1	1980	40	48	2		0	4	3	4	3	4	2	3	3	1	2	3	2	1	2	2	2	3	3	2	3	2	2	2	4	1	3	2	4	1	4	2	4	4	4	2	4	2	3
1	1979	35	40	1	1	10	4	3	3	1	2	3	3	4	4	3	3	2	2	2	4	4	4	3	3	4	4	3	3	3	2	3	3	2	3	3	2	4	4	3	4	3	3	3
2	1988	40	45	1	0	4	2	2	2	2	2	1	4	3	3	3	1	4	2	4	2	3	3	2	1	3	2	3	3	4	3	3	3	2	3	4	1	4	4	1	3	2	3	3
2	1989	40	40	1	0	9	4	4	3	4	4	2	2	4	2	3	2	3	2	3	3	3	3	3	2	3	2	2	2	3	2	3	2	3	2	3	2	3	3	3	2	3	2	2
2	1980	39	39	1	10	0	4	2	2	1	1	1	3	4	3	4	3	4	2	3	2	4	4	3	2	4	4	3	-9	-9	-9	-9	-9	-9	-9	-9	-9	-9	-9	-9	-9	-9	-9	-9
1	1990	40	50	2		2	4	4	3	2	4	3	4	3	3	2	4	2	2	1	3	2	4	3	3	1	3	1	4	4	2	4	3	3	1	4	2	4	3	4	1	4	2	3
1	1980	40	50	1	1	4	3	3	3	2	3	3	3	3	1	2	3	2	1	3	3	2	3	4	3	1	3	1	2	3	1	1	2	3	1	3	2	3	2	4	2	3	2	3
1	1987	39	43	2			3	2	2	1	1	2	4	3	1	3	4	3	1	3	2	4	4	3	3	2	2	2	3	3	1	3	3	1	1	3	2	3	4	3	2	2	2	3
1	1986	35	35	2		1h	3	3	2	2	3	2	3	3	2	2	3	3	1	2	2	3	3	3	2	2	2	2	3	3	2	2	3	3	1	2	3	3	3	3	2	2	2	2
1	1988	20h	20h	2		20h	4	4	4	4	4	3	3	3	1	3	4	3	1	3	3	3	3	2	2	2	3	2	4	3	1	3	4	3	1	3	4	3	4	1	1	2	4	2
1	1989	39	42	2		15	4	4	4	3	4	4	3	3	1	2	4	2	1	2	4	2	4	3	4	2	1	1	2	2	1	4	2	3	1	4	2	4	2	4	1	3	1	3
1	1986	31 Std.	31 Std.	2		0	3	2	3	2	2	3	3	3	2	1	3	2	1	2	3	3	3	2	2	2	3	1	2	3	1	3	3	3	1	3	2	3	3	3	2	2	2	2
1	1986	40	42	1	0	8	2	3	1	1	1	1	4	4	1	3	2	1	1	4	1	4	3	4	1	3	1	1	1	3	1	4	1	1	1	3	1	1	1	4	1	2	1	1
2	1985	40	70	1	1	9	4	1	2	4	4	2	4	4	4	4	3	3	2	4	2	4	2	4	2	4	2	4	1	2	2	3	2	3	2	1	4	2	2	2	2	2	2	2
2	1976	30	30	1	0	25	1	2	1	1	1	1	4	4	1	3	4	4	1	4	1	4	4	2	3	2	1	3	3	3	1	2	2	3	1	3	3	4	2	3	2	4	2	3
1	1997	38	40	2		9	4	3	4	3	4	2	2	2	-9	2	3	2	-9	2	-9	2	3	2	1	1	1	3	2	3	-9	4	1	3	-9	4	-9	4	3	3	-9	3	-9	-9
1	1989	39	41	1	25	6	4	3	3	2	2	3	3	4	2	2	3	2	1	4	2	3	3	3	2	3	2	3	3	1	2	2	3	2	2	1	3	2	3	2	3	2	3	1
2	1987	38	42	1	11	10	3	3	4	2	3	2	4	4	1	2	2	2	1	2	2	2	2	2	1	3	1	1	4	3	1	2	3	3	1	3	2	4	3	3	3	2	2	1
2	1991	39	42	1	0	3	3	3	4	3	4	2	3	3	1	3	3	3	2	3	1	4	3	2	3	2	2	1	4	4	2	4	3	3	2	2	2	4	4	1	1	2	3	1
1	1991	40	45	2		15	3	3	4	3	3	2	3	2	3	4	3	3	1	3	2	4	3	-9	3	2	2	2	3	4	2	4	3	3	1	4	2	4	3	3	3	2	2	4
2	1994	40	42	1	30	5	3	2	4	2	3	2	3	4	2	4	3	3	2	3	2	4	4	3	3	4	4	3	3	3	3	3	2	3	1	3	2	4	2	2	2	2	3	1
1	1991	38	40	2		9	4	2	4	4	4	3	3	3	1	3	3	2	1	3	3	3	3	2	2	2	2	1	1	2	1	1	1	3	1	1	1	2	1	2	3	1	1	1
1	1992	40	24	2		9	3	3	4	4	3	3	3	3	1	3	3	2	1	3	2	3	3	3	2	1	2	2	2	2	1	2	1	2	1	2	2	2	2	2	1	3	1	1
1	1994	38	41	2		11	2	2	2	2	1	1	3	4	1	2	3	2	1	2	1	1	3	4	1	3	1	1	4	4	1	2	1	1	1	2	1	4	4	2	1	3	1	2
1	1993	35	39	2		12	3	2	2	1	2	2	4	4	1	2	3	3	1	2	2	2	3	3	2	3	1	1	3	4	1	4	1	4	1	4	1	4	2	4	1	2	1	3
1	1994	19	19	2		6	3	3	2	2	2	2	3	3	1	2	3	3	1	3	1	3	2	1	2	2	2	1	3	2	1	2	3	3	1	3	1	3	3	1	2	2	2	1
1	1988	40	40	2		7	3	2	3	1	1	1	3	4	1	3	2	3	1	3	2	3	2	4	2	2	1	3	3	2	1	2	3	2	1	3	2	3	4	2	2	2	2	2
1	1969	32	36	1	4	0	2	2	3	2	2	2	3	2	1	2	3	1	1	2	2	2	2	3	1	1	2	2	2	2	1	3	2	2	1	2	2	3	2	2	1	2	1	2
2	1986	35	35	2		5	3	2	2	2	2	2	3	4	1	2	3	4	1	2	1	3	2	2	2	2	1	1	3	2	1	1	2	1	1	2	1	2	2	1	1	1	2	1
1	1993	10	2015-05-01	3		40	4	4	4	4	4	3	4	4	1	3	3	3	1	4	2	3	3	1	3	3	1	2	3	3	1	3	2	3	1	3	1	3	2	2	2	3	1	3
2	1957	40 Stunden	50 Stunden	1	8	3 Stunden	2	2	2	1	2	2	2	3	3	3	2	2	1	3	2	3	4	2	2	3	2	1	3	3	2	2	3	1	1	2	2	2	3	3	2	2	2	1
2	1968	36.5	38	2		0	3	3	3	2	2	2	3	2	2	2	3	1	1	2	3	2	2	3	4	2	3	3	3	3	2	3	2	2	1	3	1	3	2	3	2	1	2	2
2	1960	37.5	37.5	2		0	2	2	2	1	1	2	3	4	2	3	2	2	1	3	2	3	2	2	2	2	1	1	3	3	1	3	2	2	1	3	1	3	2	3	2	2	1	2
1	1970	30	30	1	3	0	3	3	3	1	2	2	4	4	1	4	3	2	1	3	2	4	3	3	1	2	1	3	4	4	1	3	2	2	1	3	1	3	2	3	1	2	1	3
1	1963	36.5	36.5	2		0	3	3	3	4	4	3	4	3	4	2	4	3	2	3	3	2	4	3	3	2	3	1	3	4	2	4	3	4	2	4	2	4	2	3	2	4	2	3
1	2963	25	25	3		10	2	2	2	1	1	1	4	4	3	4	3	4	2	3	2	3	3	2	3	3	3	2	-9	-9	-9	-9	-9	-9	-9	-9	-9	-9	-9	-9	-9	-9	-9	-9
2	1981	40	40	2		0	3	3	2	2	2	1	3	3	2	2	3	2	1	3	2	2	4	4	3	2	1	1	3	2	1	2	3	2	1	2	2	3	3	4	1	2	1	2
2	1977	40	45	2		0	3	3	1	1	2	1	3	4	2	3	2	3	2	-9	3	4	3	4	3	2	2	2	2	3	1	3	2	2	1	3	2	3	1	3	2	2	2	2
1	1985	40	37	2		6	3	3	2	1	2	1	3	3	2	2	3	2	1	3	2	3	3	3	1	4	1	2	3	3	1	1	1	2	1	2	2	2	3	2	1	2	1	1
1	1978	32	34	1	5	0	2	2	2	2	2	2	4	4	1	3	4	3	1	4	2	3	4	4	3	3	2	3	4	4	1	4	2	4	1	4	2	4	3	3	3	3	2	3
2	1990	40	45	1	1	12	2	2	2	1	3	1	3	2	2	3	3	2	2	3	3	4	4	3	2	3	2	1	4	2	2	2	3	3	2	3	2	3	4	4	1	2	2	2
1	1993	36.5	36.5	2		0	4	4	4	3	4	2	3	3	2	3	2	3	1	3	2	3	2	2	2	3	2	2	2	1	1	2	1	1	1	2	1	2	2	3	1	1	1	2
2	1993	37.5	40	2		13	2	1	1	1	2	1	3	4	1	3	2	4	1	4	1	4	2	4	1	3	2	1	4	4	1	4	2	4	1	4	1	4	2	4	2	3	2	3
-9	1982	37.5	50	1	15	0	4	3	3	1	3	2	3	3	2	3	3	3	2	3	3	3	3	3	3	2	3	2	2	4	1	3	2	3	1	4	2	4	2	3	3	3	1	2
2	1969	45	55	1	9	8	2	3	1	2	2	3	3	4	2	3	3	4	1	4	2	4	3	2	2	3	1	2	3	3	1	3	2	2	1	2	2	3	2	3	2	2	2	1
1	1993	39	39	1	0	12	5	4	4	4	4	4	4	2	1	3	3	3	1	2	2	2	4	4	1	3	1	2	3	3	1	4	3	4	1	4	2	4	4	4	1	4	1	3
1	1979	37.5	45	1	6	0	3	3	3	3	3	2	3	3	3	2	3	3	1	2	2	2	3	3	3	3	3	2	2	3	2	3	2	2	1	2	2	2	2	3	2	2	2	2
1	1982	25	30	1	3		4	4	4	3	4	4	3	4	1	2	3	4	1	3	1	3	3	3	2	2	1	1	3	3	1	1	1	4	1	2	2	3	4	3	1	2	1	2
1	1972	37.5	37.5	2		0	4	4	4	3	4	3	4	3	1	2	2	1	1	1	2	2	3	2	3	2	2	1	3	4	1	3	2	2	1	3	2	3	3	4	2	2	1	1
1	1984	mind 40h/Woche	60h/Woche	1	26	0	3	3	4	3	2	2	3	3	1	4	3	2	1	3	1	3	2	3	3	2	1	2	2	3	1	4	2	3	1	3	1	4	2	3	1	1	2	3
1	1988	20	32	2		12	4	2	3	2	2	2	4	3	1	3	4	2	2	2	3	3	4	2	4	2	3	1	3	4	1	3	3	3	2	3	2	4	3	4	2	3	2	3
1	1966	22,5 Stunden	22,5 Stunden	2		0	3	1	1	1	1	2	4	4	3	4	3	3	1	3	2	4	4	4	3	1	2	1	3	3	1	4	3	4	1	4	1	4	3	4	2	2	2	1
1	1991	40	45	1	0	1	4	2	5	3	3	4	3	4	2	2	2	2	3	2	3	1	3	4	3	2	2	1	2	2	1	3	1	3	1	3	1	4	2	4	2	1	1	4
2	1993	39	39	2		15	4	1	2	1	3	1	3	1	2	1	2	1	2	2	3	2	1	4	2	1	1	1	4	4	2	4	4	4	1	4	2	4	2	3	1	2	2	2
1	1986	40	40	2		5	3	3	4	3	3	4	3	3	1	3	2	2	1	3	2	3	3	1	2	2	2	1	4	3	1	2	3	2	1	2	2	2	4	2	2	1	2	1
2	1988	40	40	1	5	0	3	4	1	1	3	4	4	3	1	2	1	4	1	2	1	4	1	4	1	4	1	2	1	4	1	4	1	2	1	2	1	2	1	4	1	2	1	1
1	1983	39.5	40	1	0	12	4	4	2	1	2	3	3	3	1	2	3	4	1	3	3	4	3	3	2	1	1	1	3	3	1	3	2	4	1	4	1	3	1	3	1	2	1	2
1	1983	37.5	37,5 Std./Woche (fest)	2		2020-10-01	3	4	3	3	3	2	4	3	4	2	4	4	3	2	4	3	4	3	4	3	4	2	2	3	1	1	1	2	1	3	3	3	2	3	2	1	2	2
1	1962	39	39	2		0	3	2	3	2	2	2	3	2	2	4	3	3	1	3	2	3	3	3	4	3	2	2	2	1	2	2	2	1	1	2	3	3	2	3	2	2	2	2
1	1958	35	50	1	7	0	4	2	3	2	3	3	3	4	1	4	2	4	1	4	2	4	3	4	2	3	2	4	3	2	1	2	1	2	1	2	1	2	2	2	3	1	3	1
1	1993	40	41	2		9	4	3	2	2	3	2	4	3	4	2	4	3	2	2	3	3	4	3	3	3	4	3	3	3	3	4	3	3	1	3	2	3	4	3	2	2	3	2
1	1990	39	40	2		8	3	2	3	2	3	1	3	2	1	2	1	3	1	2	2	4	2	2	2	3	2	1	3	3	1	2	3	4	1	3	3	4	1	3	1	2	1	2
2	1969	36.5	36.5	2		0	4	2	4	2	3	2	3	2	1	2	3	2	1	2	1	2	2	1	2	2	1	1	2	2	-9	1	2	2	-9	1	1	-9	2	2	2	2	1	1
1	1974	30	31	2		0	4	4	3	2	2	3	3	3	2	3	3	2	2	2	3	3	3	3	3	2	3	2	3	3	3	3	3	3	2	3	2	3	3	3	3	3	3	3
1	1994	39	40	2		12	4	3	3	2	2	2	4	3	3	3	3	3	3	3	3	4	4	-9	4	3	3	2	4	4	4	4	4	4	4	4	4	4	4	4	4	4	4	4
2	1991	37	40	1	2	18	4	4	3	2	3	2	3	4	2	3	3	2	1	3	2	3	3	3	2	3	2	3	3	3	2	4	3	4	1	3	2	4	3	4	2	3	2	3
1	1987	37.5	40	2		10	4	3	3	2	2	2	4	4	3	4	4	3	1	4	2	4	4	2	2	2	2	2	4	4	2	3	3	4	1	4	1	4	4	4	1	3	2	4
1	1995	40	40	2		0	4	4	4	3	4	4	4	2	2	2	4	1	2	3	3	2	2	3	4	2	3	1	3	2	1	4	3	3	1	3	3	4	3	4	1	2	2	4
2	1989	40	47	1	7	0	4	3	3	2	2	3	3	3	2	3	3	3	1	4	2	4	2	3	2	3	1	3	3	3	1	2	2	2	1	2	3	3	4	3	2	3	2	3
1	1987	40	40	2		0	3	4	4	3	3	3	3	3	3	3	3	3	2	2	3	2	4	2	3	2	3	1	3	4	1	4	3	4	1	4	2	4	3	4	1	4	2	2
1	1980	30	31	2		0	2	3	3	2	2	1	4	4	1	2	4	2	1	1	3	2	4	1	3	1	2	1	3	3	1	3	2	2	1	4	3	4	4	3	2	2	2	2
1	1983	30	40	2		10	3	3	4	3	4	3	3	2	1	1	4	2	1	2	3	2	2	3	3	2	3	1	2	3	2	4	2	4	1	4	1	4	2	2	2	4	3	4
1	1990	38.9	48	1	9	11	4	4	4	3	4	3	3	3	2	2	3	2	1	2	3	3	4	3	4	3	4	2	1	2	1	2	1	1	1	2	1	4	1	2	1	2	1	1
2	1993	40	50	1	35	10	4	4	4	3	3	3	4	3	2	3	3	2	1	3	1	3	3	3	2	2	1	2	3	3	1	3	2	3	1	3	2	3	3	3	2	2	2	2
2	1948	70	70	1	60	2	2	2	3	1	2	1	3	4	4	3	3	4	3	3	3	3	3	2	2	4	3	3	3	3	3	3	3	2	2	3	1	3	2	3	2	1	1	2
1	1989	24	24	2		15	4	4	1	2	3	3	4	4	4	3	4	3	1	3	3	4	4	3	4	3	4	1	3	2	1	4	1	3	1	3	2	3	2	4	2	2	2	2
1	1991	35	37	2		12	3	2	2	3	2	2	3	4	1	4	2	2	1	4	2	4	4	2	2	3	2	1	4	3	1	2	3	2	1	2	3	2	4	2	2	2	2	1
1	1995	38	43	2		15	4	4	3	2	2	3	3	3	2	3	2	2	2	3	2	3	3	3	2	3	2	3	4	4	1	4	3	3	1	4	4	4	4	4	1	2	2	4
1	1994	39	39	2		12	4	3	3	2	2	2	3	3	2	2	3	3	1	3	2	3	3	4	3	3	2	2	3	2	2	3	3	3	1	2	2	3	4	3	2	2	1	2
2		37.5	45	1	15	0	3	2	2	1	1	1	4	4	-9	3	4	4	1	3	2	4	4	2	3	3	2	2	3	3	-9	-9	-9	-9	-9	-9	-9	-9	-9	-9	-9	-9	-9	-9
1	1992	32	32	2		22	4	4	3	3	3	3	3	3	2	2	4	1	1	2	4	2	4	4	3	1	2	1	4	3	1	4	3	4	1	4	2	4	3	4	1	3	2	3
2	1948	20	20	3		5	4	4	3	2	3	3	3	3	3	2	3	2	3	3	3	3	3	2	3	2	3	1	3	3	2	3	3	3	2	3	3	3	3	1	3	2	2	2
1	1973	28	30	2		4	3	2	3	1	3	3	2	3	1	3	2	3	1	3	2	3	3	3	2	3	3	2	3	3	1	2	4	2	1	2	3	3	4	2	3	2	2	1
2		37.5	40	2		0	3	2	3	2	2	3	3	4	2	3	3	1	1	3	1	3	2	3	2	3	3	3	3	2	3	2	1	3	1	2	3	2	3	2	3	2	3	1
1	1984	37.5	38	2		0	3	2	3	3	3	2	3	4	1	4	3	3	1	4	3	4	4	2	1	2	2	3	3	2	1	3	3	1	1	2	1	3	4	2	1	2	1	3
2	1997	32	32	2		8	3	2	2	1	2	2	4	4	3	3	3	3	1	3	3	3	3	2	3	3	3	1	3	3	2	3	2	2	1	3	2	3	2	3	2	3	2	3
1	1993	35	40	2		20	3	2	3	3	3	2	3	4	1	4	3	3	1	4	2	4	3	3	1	2	2	2	3	2	1	2	2	3	1	3	2	3	3	2	1	2	1	2
2	1989	37.5	40	2		0	3	2	2	1	2	2	3	3	1	2	3	2	1	2	3	3	3	2	3	2	1	1	3	3	1	2	3	3	1	3	2	4	3	3	3	2	1	2
1	1967	32	32 Stunden	2		2 bis 3 Stunden	2	2	2	1	2	3	3	4	1	4	3	3	1	3	2	3	3	4	2	2	1	1	4	4	1	4	4	3	1	4	1	4	3	3	3	3	1	1
1	1991	40	42	2		15	4	3	4	3	3	3	4	3	1	2	4	3	1	3	2	3	4	2	2	2	2	1	2	2	1	2	2	3	1	3	1	2	2	3	2	2	1	2
1	1969	38	38	1	4	12	3	3	3	1	3	2	3	3	1	4	1	3	1	3	2	4	3	3	1	3	2	1	2	3	1	3	1	3	1	3	2	4	3	3	2	2	2	1
1	1980	38.5	45	2		18	4	3	4	3	3	3	2	2	2	1	2	2	3	1	2	1	2	3	4	3	2	2	2	3	1	4	2	1	1	4	1	4	2	4	1	4	2	3
1	1983	30	31	2		14	4	4	4	4	4	4	4	3	1	2	3	2	1	2	3	2	3	4	3	2	3	1	3	4	1	4	2	3	1	4	2	4	1	4	1	2	1	4
1	1994	35	50	1	50	10	4	3	3	2	4	3	3	2	2	3	2	2	2	3	2	4	3	3	2	3	2	1	2	2	2	3	2	2	2	4	2	4	2	2	2	3	2	3
1	1994	34	36	2		10	4	3	3	3	3	2	4	4	1	3	4	3	1	3	3	3	4	4	4	3	4	1	3	4	1	2	2	3	1	2	2	2	3	3	2	1	1	2
1	1982	39	50	2		20	3	3	4	4	4	2	3	4	4	4	4	3	1	3	3	4	3	-9	4	4	3	3	3	4	3	4	3	3	1	4	3	4	3	4	3	4	3	4
1	1979	30	30	3		0	2	2	1	1	1	2	4	4	2	3	4	2	2	3	3	4	4	4	4	2	1	1	4	4	2	3	4	3	1	4	2	4	-9	4	2	3	2	2
2	1986	40	50	3		-	4	3	2	1	2	3	3	4	1	3	3	3	1	3	3	3	4	1	3	2	1	2	4	3	1	3	3	3	1	3	3	4	2	2	2	1	2	2
1	1992	20	20	2		12	3	3	4	2	4	3	4	3	2	3	3	3	1	3	2	3	4	3	1	2	1	1	4	4	1	3	3	3	1	4	2	3	3	3	1	3	3	2
1	1968	38.5	50	1	8	5	3	3	3	3	3	3	4	4	2	4	4	3	1	3	2	-9	4	4	4	4	3	2	3	2	2	2	2	2	1	2	1	3	3	3	2	2	2	2
1	1972	30	30	1		10	4	3	3	3	2	3	3	4	1	3	2	3	1	3	1	3	3	4	2	4	1	2	3	2	1	2	2	3	1	2	1	3	2	4	1	3	1	1
1	1975	39	40	1	8	0.5	3	3	4	3	2	2	4	3	2	3	4	3	2	2	4	3	4	3	2	2	4	3	3	4	1	3	2	3	1	3	2	4	2	4	2	3	2	3
1		37.5	37-38	1	4	0	3	3	3	2	3	2	4	4	2	3	3	4	2	4	1	4	3	4	3	4	3	3	1	3	1	4	1	4	1	4	1	4	1	4	1	2	1	4
2	1976	39	39	2		15	5	4	4	3	4	4	1	3	1	3	2	4	1	4	1	3	3	2	2	3	2	3	2	1	2	2	1	2	1	2	3	2	2	1	2	1	3	1
1	1974	38.5	45	1	15	0	4	4	3	3	4	3	3	4	1	3	4	4	1	3	2	4	4	4	3	2	2	3	2	3	1	4	2	4	1	3	2	4	3	2	1	2	4	3
1	1959	40	50	2		0	4	2	2	2	3	2	4	1	1	2	3	3	1	3	1	3	2	3	2	2	1	1	4	4	-9	4	2	4	1	4	1	4	2	4	2	4	1	3
2	1952	40	40	1	12	0	3	3	3	1	2	2	3	4	2	4	2	4	1	4	2	4	2	3	2	4	2	3	3	2	2	2	2	1	1	2	1	2	3	3	2	2	2	2
1	1989	30	30-50	3		-	3	2	2	1	2	1	4	3	3	4	4	3	2	3	4	4	4	4	2	3	4	3	3	2	2	2	2	2	1	2	4	2	3	3	2	1	2	2
1	1984	35	40	2		8	4	3	3	2	3	3	3	2	1	2	4	1	1	2	4	2	3	3	2	2	2	1	3	1	1	3	2	1	1	2	2	3	2	4	1	2	1	3
1	1994	40	41	2		15	4	3	3	3	3	2	2	3	2	3	2	3	1	3	2	3	3	3	3	2	1	1	4	4	2	3	4	3	1	3	3	4	4	4	2	2	2	1
1	1981	37.5	35	2		0.2	4	4	4	3	3	3	4	4	1	3	4	2	1	3	3	3	4	3	3	2	3	1	4	4	2	4	4	3	2	3	4	4	4	3	2	3	3	3
2	1964	37	37	2		0	4	4	3	2	3	3	4	3	1	1	2	3	2	3	3	4	4	2	2	1	1	3	4	4	1	3	2	3	1	3	2	3	2	1	2	3	1	3
1	1984	40	50	1	4	12	3	3	2	2	2	1	3	4	3	4	3	3	1	4	2	4	4	4	2	4	2	3	4	4	1	3	3	4	1	3	3	3	4	4	2	4	2	3
1	1988	32	32	1	1	15	4	3	3	3	4	3	3	3	1	3	3	3	1	3	2	3	3	3	2	2	1	2	3	2	1	2	3	3	1	2	1	3	3	3	2	1	1	2
1	1994	24	24	2		18	5	3	4	1	3	2	4	2	4	4	4	3	2	2	3	2	4	3	2	2	3	4	4	4	3	3	2	2	1	3	2	3	3	4	1	2	1	3
1	1994	35	35	2		15	2	2	2	1	3	2	3	2	2	4	4	3	3	3	1	4	4	3	2	1	1	1	4	3	2	4	3	4	1	4	2	4	3	3	1	3	1	4
1	1995	35	35	2		15	4	4	3	2	4	4	3	4	1	4	3	3	1	3	2	4	4	4	2	3	1	1	3	4	1	4	2	4	1	4	1	4	3	4	2	3	1	3
1	1975	37.5	38	1	13	1	3	2	2	2	2	1	4	3	2	3	2	1	1	3	1	3	3	4	3	2	1	1	2	2	2	3	3	2	1	3	1	3	3	3	2	1	2	2
1	1990	40	40	2		15	4	4	4	3	4	4	3	4	2	4	4	3	1	4	2	4	3	3	2	3	2	2	2	1	1	2	1	3	1	2	1	3	2	3	1	2	1	1
1	1993	15	15	2		15	2	2	2	1	2	1	4	4	4	4	4	3	3	4	3	4	4	4	2	4	3	3	2	2	2	3	2	1	1	3	1	3	3	3	2	2	2	3
1	27	32	42	2		14	5	4	4	4	4	4	4	3	3	3	4	3	1	2	3	2	4	3	2	3	3	3	3	4	3	4	3	4	1	4	2	4	3	4	1	3	1	3
1	1986	40	40	2		10	3	2	1	2	2	3	3	4	1	4	3	4	1	4	2	4	3	3	2	3	1	2	3	3	1	3	2	2	1	3	2	3	3	3	2	1	1	2
2	1973	24	24	2		0	3	2	3	2	2	2	3	2	3	2	3	2	3	2	3	2	3	2	3	2	3	2	2	3	2	3	2	3	2	3	2	3	2	3	2	3	2	3
1	1989	40	50	1	0	15	4	2	4	3	4	2	4	2	1	1	4	2	2	1	4	2	4	3	3	1	2	1	1	4	2	4	2	4	1	4	2	3	2	4	2	1	1	4
2	1964	40	40	2		0	4	2	4	4	3	2	4	3	1	1	3	2	1	2	4	2	4	4	2	1	1	1	2	1	1	3	1	2	1	2	1	4	2	3	1	2	1	1
2	1991	40	47	2		18	3	2	3	1	3	2	3	4	2	4	2	4	1	4	1	4	3	4	1	3	1	4	3	4	2	3	-9	3	1	4	1	4	3	4	2	4	1	4
1	1995	37.5	40	2		15	3	2	2	1	2	2	3	2	1	2	3	3	1	3	3	2	3	3	2	2	1	2	3	3	1	3	3	3	1	3	2	3	3	3	1	3	2	3
1	1989	40	42	2		10	2	1	1	1	1	1	4	3	1	2	3	3	1	3	1	3	3	3	2	2	1	2	4	3	1	2	3	3	1	3	2	3	3	3	1	2	2	2
1	1989	39.5	41	2		??	3	3	3	2	3	2	3	2	3	2	4	2	3	2	4	3	4	3	4	3	4	1	4	4	2	4	3	3	2	4	2	4	3	4	2	4	2	4
1	1967	40	45	1	0	15	4	4	3	2	4	4	4	4	3	3	4	3	1	3	3	3	4	3	3	1	4	2	4	4	1	3	4	3	1	2	3	4	3	4	2	1	3	2
1	1991	35	36	1	1	1	3	3	4	3	4	3	3	3	2	2	3	2	1	2	1	2	3	3	2	1	2	1	3	4	1	3	2	3	1	4	2	4	2	3	2	3	2	2
1	1997	40	45	2		10	5	3	2	3	4	4	4	4	3	2	3	2	1	2	4	3	4	3	3	2	3	2	4	4	4	4	4	4	1	4	4	4	4	4	2	4	4	4
1	1992	40	42	2		20	4	3	4	3	3	4	4	3	1	1	4	2	1	2	3	2	3	3	4	1	2	2	4	2	1	2	3	2	1	2	4	2	4	1	2	1	3	1
1	1993	39	39	1	0	10	4	4	4	4	4	4	3	3	2	3	3	2	1	3	3	2	3	3	3	2	1	1	3	3	1	3	2	3	1	3	2	4	3	2	1	2	1	3
1	1989	38	39	2		15	3	4	4	3	3	2	4	2	2	1	4	2	1	1	3	3	4	3	1	3	2	1	2	3	1	4	2	1	1	3	2	3	2	3	3	1	2	2
1	1992	35	38	2		12	4	3	3	2	4	2	4	3	3	2	3	3	1	2	3	3	3	4	3	3	4	2	4	4	3	4	3	4	1	4	3	4	4	4	3	3	3	3
1	1990	31	38	2		20	3	3	3	3	4	4	4	2	3	2	3	2	1	2	3	4	3	3	3	2	2	2	2	3	3	4	2	1	1	2	2	4	3	2	3	2	4	2
1	1992	39	39	1	750	7	5	4	4	4	4	3	3	3	2	3	3	2	1	3	2	4	4	3	3	2	2	3	3	3	2	3	2	3	1	3	2	3	3	3	2	3	2	3
2	1979	40	30-50	1	40	12	3	3	4	2	3	1	4	4	2	4	3	4	1	4	1	4	3	2	1	4	1	3	4	2	1	4	4	3	1	4	4	4	4	1	4	1	3	1
2	1976	25.5	25.5	3		1	3	3	2	1	2	2	3	3	1	2	3	3	1	2	2	4	3	2	2	2	1	1	4	3	1	2	3	3	1	2	2	3	3	2	2	-9	2	1
1	1965	38.5	45	1	100	2	4	5	4	3	4	4	2	4	1	4	2	3	1	3	3	3	3	3	2	4	2	4	4	1	2	2	3	1	2	2	3	3	3	1	3	1	2	2
1	1977	40	42	2		0	3	3	3	2	3	2	4	4	1	3	3	4	1	3	1	3	4	3	4	2	1	2	4	4	1	3	4	4	1	4	2	4	4	3	2	3	1	4
1	1994	39	44	1	2	5	4	3	5	4	4	4	4	4	1	3	3	3	1	3	3	4	3	2	2	3	3	1	2	1	1	3	1	2	1	1	2	2	2	1	2	1	2	1
1	1988	40	42	2		16	4	2	3	4	3	2	3	4	1	3	3	3	1	3	2	3	2	4	2	3	1	2	3	3	1	3	2	3	1	3	2	4	3	3	2	4	1	2
2	1990	40	40	1	0	25	3	2	2	1	2	2	3	4	2	3	2	3	1	3	2	4	3	4	2	4	2	3	3	3	2	2	2	3	1	3	2	3	3	3	2	2	2	3
2	1988	37.5	40	2		12	4	4	3	2	4	2	3	3	3	2	2	3	1	3	2	3	3	4	2	4	2	2	3	4	1	2	1	3	1	4	2	3	1	3	1	2	1	1
1	1986	30	40	1	9	0	5	5	4	3	4	4	4	3	2	3	4	3	1	3	2	2	3	3	3	4	1	2	3	3	1	4	3	4	2	3	2	4	4	3	2	2	2	3
1	1989	40	40	2		0	3	3	3	1	2	4	2	3	1	2	2	1	1	2	1	3	3	2	3	2	4	1	4	3	2	2	4	2	2	3	3	3	4	3	3	1	3	2
1	1985	40	45	1	3	0	4	3	3	4	4	3	3	4	2	3	3	3	1	3	2	3	4	3	3	3	2	2	3	2	1	3	4	4	1	4	2	4	4	4	3	3	3	3
1	1993	30	30	1	0	0	4	4	3	3	2	1	4	1	2	3	4	3	1	3	4	3	4	3	4	3	4	2	2	4	1	4	2	4	1	4	2	4	2	4	2	4	1	4
1	1993	40	42	1	0	15	3	3	3	1	3	3	4	4	2	4	4	4	1	4	2	4	3	4	2	3	2	3	4	4	1	4	2	4	1	4	3	4	3	4	1	4	2	4
2	1990	40	45	2		12	4	3	4	2	3	2	3	3	1	3	2	2	1	3	2	3	3	3	1	2	2	2	1	1	1	3	1	2	1	3	1	3	2	3	1	1	1	3
2	1987	40	43	2		10	2	2	1	1	1	1	1	4	1	3	1	4	1	3	1	3	2	3	2	3	1	2	3	4	2	3	2	3	2	3	2	3	4	3	2	2	2	2
2	1995	39.5	50	1	3	30	4	4	4	2	4	2	3	3	1	4	3	3	1	3	2	4	3	4	2	3	1	3	3	3	1	2	2	2	1	2	2	3	3	4	1	3	2	3
2	1991	40	40	2		15	3	1	2	2	2	2	3	4	2	3	3	3	3	3	2	3	3	3	2	3	3	2	4	4	2	3	3	3	1	4	2	3	3	3	2	2	2	2
1	1985	39	40	3		20	4	3	4	4	4	2	4	4	3	3	4	3	3	2	4	3	4	3	4	2	4	3	4	4	3	4	3	2	2	3	2	4	3	4	2	1	3	4
1	1988	39	45	2		10	4	3	3	2	2	1	3	4	1	3	2	2	1	3	2	3	3	3	2	2	1	2	3	3	1	3	2	2	1	2	1	3	3	4	2	2	1	2
1	1991	40	46	1	3	20	4	3	4	2	3	2	3	4	3	4	3	3	2	3	2	4	3	3	2	3	3	3	3	2	2	2	3	2	2	2	3	3	3	3	2	2	2	2
2	1996	32	36	2		12	4	2	1	2	3	3	3	2	1	2	2	3	1	3	3	3	4	3	2	2	1	2	3	4	1	4	2	4	1	4	2	4	3	4	1	4	1	4
2	1990	39	42	2		15	5	2	2	3	4	2	4	3	1	3	3	4	1	3	2	4	3	3	3	4	1	3	4	3	1	3	2	3	1	3	2	3	2	3	1	2	1	2
1	1989	40	42	2		8	5	4	5	4	4	3	4	4	3	4	4	2	1	3	2	3	4	3	2	3	3	2	4	4	1	3	4	2	1	3	3	3	4	4	3	2	3	1
1	1994	40	45	1	0	10	4	4	5	4	4	3	4	3	2	3	2	3	1	3	2	2	3	3	3	1	2	1	3	4	1	4	2	3	1	4	2	4	2	4	2	1	2	3
2	1988	35	45	1	4	15	3	3	1	1	3	2	3	4	2	3	4	4	1	4	2	4	4	3	3	2	1	2	4	3	2	3	4	3	1	4	3	4	4	4	3	3	1	3
2	1978	40	45	1	0	15	1	2	3	1	2	1	3	4	1	4	2	3	1	4	1	4	1	3	1	3	1	1	4	3	-9	2	2	1	2	2	2	2	2	2	2	1	2	1
1	1991	32	35	2		12	2	3	3	2	2	2	3	2	2	3	3	2	1	3	3	3	3	3	2	2	2	3	3	3	3	2	3	-9	3	3	3	2	3	3	2	3	2	3
1	1990	40	49	2		10	4	4	4	3	4	3	4	3	1	3	4	1	1	3	3	3	4	2	2	2	1	2	1	4	1	4	1	4	1	4	1	4	2	4	1	4	2	3
2	1994	37	45	2		20	5	5	4	3	4	4	3	2	3	3	4	2	1	2	4	3	3	2	3	1	3	1	2	3	2	4	2	4	1	3	2	4	2	4	2	3	2	4
1	1992	38.5	38.5	1	6	9	2	2	2	2	2	2	4	3	2	2	4	2	1	2	2	3	4	3	3	2	2	2	3	4	2	4	2	4	1	4	1	4	2	4	2	3	1	3
1	1997	20	25	2		12	3	2	4	2	1	2	3	4	1	3	4	2	1	3	2	4	3	3	1	3	1	2	2	2	1	2	1	3	1	3	1	3	2	4	1	3	1	2
1	1991	30	35	2		12	4	4	4	2	4	3	4	2	1	3	4	2	1	2	3	3	4	3	3	1	3	1	3	4	1	3	2	3	1	3	2	4	3	3	1	3	1	3
1	1992	15	18	2		15	3	2	2	1	1	1	4	3	1	2	3	3	1	3	3	3	4	4	2	2	1	1	4	3	1	1	2	2	1	2	3	2	2	2	2	2	2	1
2	1986	40	45	1	45	13.5	4	4	4	3	4	4	4	3	2	3	4	3	1	3	4	3	3	3	1	2	1	2	4	2	1	2	4	3	1	2	3	3	3	3	3	2	2	1
1	1991	40	35	2		10	4	3	3	2	3	3	4	3	3	2	4	3	2	2	3	2	3	4	4	3	3	2	3	4	1	3	2	2	1	3	2	3	2	4	1	1	1	2
1	1994	41	43	2		7	3	3	2	1	3	2	3	3	1	2	2	3	1	2	1	3	2	3	1	2	1	2	3	2	1	2	2	2	1	2	1	3	2	3	1	2	1	3
1		40	50	2		16	3	2	2	3	3	2	3	2	4	3	4	2	3	3	3	1	4	3	3	1	4	2	3	3	2	3	2	3	2	3	2	3	4	3	2	2	4	3
1	1991	40	60	2		12	4	4	4	4	4	3	4	3	1	2	3	2	1	2	2	4	2	4	2	1	1	3	1	3	1	2	1	3	1	3	2	2	1	3	1	1	1	3
2	1984						4	4	4	4	4	4	4	4	3	3	2	2	2	2	1	3	3	3	3	3	2	2	2	2	1	3	1	1	1	2	1	2	2	3	2	1	1	2
2	1984	35	40	1	0	25	5	3	3	3	4	3	3	2	2	3	3	2	1	3	2	4	3	3	2	3	2	1	2	1	2	2	3	3	1	2	2	3	3	3	2	1	1	2
2	1987	35	35	2		0	5	3	4	3	4	3	4	3	1	2	3	3	1	3	2	3	1	3	1	4	1	2	2	2	1	1	2	1	1	2	2	2	1	2	1	2	1	2
2	1955	40	40	1	5	25	4	4	4	4	4	4	-9	-9	-9	-9	-9	-9	-9	-9	-9	-9	-9	-9	-9	-9	-9	-9	-9	-9	-9	-9	-9	-9	-9	-9	-9	-9	-9	-9	-9	-9	-9	-9
2	1986	40	45	2		15	4	3	4	3	3	4	3	2	3	2	3	1	3	2	3	3	2	3	3	2	3	1	3	4	1	3	2	3	1	3	2	3	1	3	2	1	2	3
2	1978	40	45	1	6	30	3	2	3	2	3	2	3	4	4	3	3	4	1	3	2	4	3	2	2	3	1	1	4	4	3	2	3	4	1	2	1	3	2	3	4	2	2	2
2	1981	35	38	2		4	4	3	3	3	3	2	4	3	1	2	3	4	1	2	3	3	3	2	2	3	2	2	3	3	1	3	3	3	1	3	2	3	3	2	1	2	2	3
2	1991	40	40	1	0	20	2	2	3	1	2	3	4	3	3	3	2	1	3	3	1	4	4	4	2	4	4	2	3	4	1	4	4	4	1	4	1	4	4	4	2	4	4	4
1	1992	39	42	2		12	3	3	2	1	3	1	4	4	1	3	4	2	1	3	2	3	3	3	3	2	2	1	3	2	1	2	3	2	1	2	2	2	4	3	3	2	2	2
2	1991	40	45	1	0	20	3	3	3	2	2	2	3	3	2	2	2	2	1	3	1	3	2	3	1	2	1	2	3	4	1	3	2	3	1	3	1	3	3	3	1	3	1	3
2	1990	40	45	2		20	4	4	3	2	4	2	3	3	1	3	3	2	1	2	1	3	3	4	2	3	1	2	3	4	1	4	3	3	1	4	1	3	-9	4	2	2	1	3
1	1989	37.5	42	2		10	3	3	2	2	3	2	2	3	1	3	3	3	1	3	3	3	3	3	2	1	2	2	3	2	1	2	2	1	1	2	1	4	3	3	1	1	1	1
2	1984	40	40	2		10	3	2	4	4	4	2	3	4	2	3	2	2	1	3	2	3	2	2	2	2	1	2	2	2	1	3	1	2	1	3	1	2	1	3	3	3	1	2
1	1995	32	34	2		32	4	3	4	2	2	2	4	2	1	2	4	1	1	2	3	3	4	3	4	1	2	1	4	3	1	4	3	4	1	4	3	4	3	4	2	3	3	3
1	1990	50	55	2		5	3	3	3	1	2	2	2	4	3	4	2	4	2	4	1	4	4	3	3	3	2	3	3	2	2	2	2	1	2	2	3	3	3	2	2	1	3	3
1	1989	40	55	1	4	15	4	4	4	4	4	4	4	4	3	4	4	4	1	4	2	4	4	4	2	3	1	3	2	2	1	3	1	2	1	2	1	4	3	3	2	2	1	1
2	1983	40.1	40.1	1	14	20	4	3	4	2	5	2	4	4	3	3	3	4	1	4	3	4	4	3	3	2	2	3	4	2	2	1	3	2	2	1	3	2	3	3	3	2	3	1
1	1982	40	42	2		7	3	3	3	2	3	1	2	3	2	4	2	3	1	2	3	4	4	2	2	1	2	2	3	2	2	4	2	4	1	2	2	4	4	2	1	1	1	4
1	1980	40	50	1	0	13	4	3	4	3	3	2	3	3	2	3	3	2	1	3	2	3	4	4	4	4	2	1	1	2	1	4	2	1	1	3	2	4	2	2	1	2	1	3
1	1991	39	43	2		10	4	3	3	3	3	2	4	4	2	3	3	2	1	3	1	3	4	4	1	3	2	3	4	3	1	3	2	4	1	3	1	4	3	4	2	3	1	3
1	1986	40	50	1	3	12	5	4	4	4	4	3	4	3	2	2	4	2	1	-9	2	2	3	3	2	3	2	2	3	2	1	3	1	4	1	3	1	4	2	3	1	1	1	2
2	1995	37.5	45	2		10	4	4	4	3	4	2	3	3	2	3	3	2	2	3	2	3	3	4	2	3	3	1	2	2	2	2	2	2	2	2	2	2	2	2	2	2	2	2
2	1976	40	40	1	3	3	3	3	4	2	2	3	3	3	1	2	3	3	1	2	2	-9	2	2	2	2	2	2	2	1	1	2	2	1	1	2	2	2	2	2	2	1	2	2
1	1994	39	41.5	2		7	5	5	4	3	3	3	3	2	3	2	3	1	2	2	3	2	4	3	3	2	3	1	1	4	1	3	1	3	1	3	1	4	1	3	3	3	3	3
2	1995	40	60	2		20	4	3	3	2	2	2	3	4	2	4	2	1	3	4	1	4	4	4	1	4	2	4	3	1	1	3	1	3	1	2	1	2	3	4	2	1	3	2
1	1986	40	45	1	45	1	4	4	3	2	2	3	4	3	2	4	3	4	1	4	1	4	3	4	1	3	1	3	4	4	2	4	4	4	1	4	3	4	4	4	2	4	2	4
1	1994	35	45	1	20	12	3	4	3	2	3	2	3	3	3	2	2	1	1	3	2	3	2	3	2	3	2	1	2	2	2	4	3	1	1	3	1	4	3	3	1	3	1	2
2	1993	39	40	2		25	4	3	2	2	3	1	3	4	2	3	4	3	2	4	3	4	4	4	2	2	3	3	2	3	2	4	1	2	1	4	1	4	2	4	1	4	1	3
1	1988	38.5	45	2		15	4	3	3	2	3	3	3	2	2	2	3	3	2	2	3	3	3	3	3	1	3	2	3	3	2	2	3	2	2	3	3	3	3	3	2	2	3	2
1	1990	37.5	45	2		6	3	2	3	1	2	2	3	3	3	2	2	2	1	2	2	3	3	3	2	3	2	2	3	2	2	2	2	2	1	2	1	2	2	2	2	1	2	2
1	1993	37	42	2		10	4	4	4	4	4	3	3	3	2	3	2	-9	2	3	2	-9	3	3	3	1	2	2	4	4	1	2	3	2	1	2	3	3	4	3	3	1	3	2
1	1986	40	50	1	1	6	3	3	4	2	3	1	3	3	1	3	3	2	1	3	2	3	3	4	3	2	2	3	3	2	1	3	3	2	1	2	3	2	3	3	3	1	3	1
1	1980	40	50	2		3	4	4	4	2	3	3	3	3	4	4	3	3	2	2	2	4	4	3	3	2	3	4	3	4	1	4	2	3	1	4	1	3	2	4	1	3	1	3
1	1983	30	30	2		0	3	4	3	2	4	3	2	2	2	1	2	2	1	2	1	2	2	1	2	1	1	1	3	3	2	2	2	1	1	3	2	4	2	1	2	2	2	3
1	1993	32	30	1	14	2	4	3	3	2	3	4	4	3	4	3	4	4	2	3	2	3	4	3	3	2	3	3	3	4	4	4	3	4	1	4	2	4	3	3	1	4	1	4
1	1978	35	40	2		5	3	2	2	1	1	1	4	4	2	4	3	4	2	3	2	4	4	3	4	3	2	3	4	4	2	3	3	3	2	3	2	3	4	3	3	3	2	2
1	1990	38.5	40	1	30	14	4	4	4	3	3	3	3	3	2	3	3	2	1	3	2	3	3	3	2	1	3	2	2	3	1	3	2	4	1	3	1	3	2	3	2	3	2	2
1	1992	40	46	1	8	20	3	3	3	2	2	1	4	4	2	3	4	3	1	4	2	4	2	2	1	3	2	3	3	4	1	3	2	4	1	3	2	3	2	2	1	3	1	2
2	1984	39	40	2		10	4	4	3	3	2	2	4	3	4	4	4	4	2	3	2	4	3	3	4	3	4	2	1	1	1	2	1	2	1	2	1	3	1	3	1	2	1	1
1	1986	19.5	19.5	2		30	3	4	4	3	3	1	3	2	1	3	3	3	1	2	2	2	3	2	3	2	1	1	2	3	1	3	1	2	1	3	1	4	2	3	1	1	1	2
2	1993	40	42	1	0	12	4	4	4	4	4	2	3	3	3	3	3	2	1	2	2	3	3	3	2	3	2	1	3	4	3	4	2	4	1	4	2	4	3	4	1	3	2	3
1	1989	38.5	41	1	2	20	4	4	3	4	4	3	4	3	3	3	4	4	3	4	4	4	4	4	4	3	3	2	2	3	2	3	1	3	2	3	2	3	2	4	2	4	2	3
2	1980	40	60	1	5	20	2	2	2	1	2	1	4	4	1	3	2	3	1	3	3	4	3	4	2	2	1	3	2	1	1	2	2	2	1	2	2	3	2	2	2	-9	1	2
1	1991	43	40	2		12	4	4	2	2	3	3	3	3	1	4	3	3	1	3	3	2	3	3	2	2	1	2	2	3	1	2	1	3	1	2	2	2	2	3	1	2	1	2
2	1994	35	37	2		13	4	3	2	1	4	3	3	3	3	2	2	2	1	2	1	3	3	2	3	2	2	1	3	3	3	3	3	3	3	3	3	3	3	3	3	3	3	3
2	1990	40	43	2		10	1	2	3	2	1	2	3	4	1	3	2	3	1	3	1	4	2	4	1	2	1	3	4	4	1	3	3	4	1	3	2	4	3	3	3	4	2	3
1	1988	37.5	45	2		10	4	3	3	2	3	2	4	2	2	1	4	2	1	2	3	2	4	3	4	1	3	1	3	3	1	3	3	3	1	3	2	3	4	3	2	3	2	2
1	1980	37.5	43	1	14	12	3	3	3	1	2	2	3	4	3	4	3	3	1	3	2	3	3	3	2	3	2	2	3	3	2	2	3	3	1	2	2	3	3	2	2	2	3	1
2	1992	20	30	1	0	20	4	4	4	1	4	2	3	4	1	3	1	4	1	3	1	4	3	4	1	4	1	2	4	4	1	3	3	3	1	3	2	3	4	3	2	2	2	2
2	1986	37.5	50	2		10	3	3	2	1	3	3	3	3	3	3	2	3	1	3	2	3	3	3	3	3	2	2	2	2	2	3	2	3	1	2	2	4	2	4	2	4	2	2
1	1988	40	50	1	3	20	3	4	4	3	4	3	4	4	2	3	4	3	1	4	2	4	4	4	2	3	1	1	4	3	3	3	4	-9	2	4	3	3	3	3	2	3	2	2
2	1990	23	23	2		25	4	4	4	3	3	3	3	4	4	3	4	3	4	3	4	3	4	4	4	2	4	1	3	3	1	4	2	2	3	3	3	4	3	4	4	2	1	4
1	1987	8	40	2		15	4	4	4	4	4	4	4	3	3	3	3	2	2	2	3	2	3	2	3	3	3	3	2	3	2	3	2	4	1	4	1	4	1	4	1	1	1	4
1	1992	39	41	2		9	4	3	4	2	3	1	2	3	1	2	2	2	1	2	3	2	4	4	3	1	1	1	3	3	1	2	3	1	1	3	3	4	4	3	2	4	2	3
1	1982	40	40	2		20	4	4	4	4	4	2	4	4	1	2	4	-9	2	3	3	2	4	4	2	1	1	2	3	2	1	2	2	2	1	3	2	3	2	4	1	2	2	2
2	1994	39	45	2		9	4	2	1	2	3	1	4	4	3	4	3	4	1	4	2	3	3	3	2	3	2	3	4	4	3	4	4	4	1	4	2	4	3	3	3	2	3	2
1	1990	38.5	42	2		8	4	4	4	3	3	3	4	2	3	1	4	2	3	2	3	2	3	3	4	2	3	1	3	3	3	3	2	3	1	3	2	3	3	2	2	1	2	1
2	29	37.5	40	2		15	4	3	3	2	4	3	2	3	2	2	2	3	1	3	3	3	3	3	1	4	2	2	3	3	2	2	2	3	1	4	2	3	2	3	1	2	1	2
2	1988	39	40	2		10	2	2	1	2	2	1	3	3	4	4	4	4	1	4	3	4	4	4	2	3	2	3	4	4	3	4	3	4	1	4	2	4	3	4	1	2	1	4
2	1982	38	45	1	1	15	4	4	4	2	2	2	2	3	1	3	2	3	1	3	2	3	3	3	1	2	1	1	3	2	1	2	2	3	1	3	1	3	3	3	1	3	1	2
1	1988	40	42	2		0	3	3	4	2	2	2	4	2	3	2	3	2	3	2	3	3	4	3	2	2	2	2	3	2	2	3	3	2	2	2	3	2	3	2	3	1	2	1
2	1992	35	40	2		10	4	4	3	2	4	2	4	3	3	3	3	2	2	3	2	3	3	3	3	2	2	1	3	3	3	2	3	2	3	2	3	2	3	2	2	2	3	1
2	1993	40	50	2		15	3	2	1	1	2	1	3	4	3	3	3	4	3	4	2	3	3	3	1	2	2	1	4	2	1	3	3	2	1	2	3	3	1	4	1	2	1	2
1	1989	36	38	1	??	0	5	4	4	4	4	4	4	4	3	2	3	2	3	2	3	3	4	4	4	2	3	1	3	4	1	3	1	4	1	4	2	4	2	4	1	3	1	2
2	1991	37.8	40	2		20	3	3	2	1	1	1	3	4	3	4	4	3	2	3	3	4	4	4	3	3	3	3	3	3	3	3	3	3	1	3	2	3	2	-9	2	3	3	2
1	1993	39	42	2		10	4	3	2	1	3	3	4	3	3	2	4	2	2	2	2	3	4	2	1	1	2	1	4	3	3	2	2	3	1	3	2	4	3	3	1	1	1	1
1	1984	40	43	2		6	4	3	3	3	3	4	4	3	2	2	3	3	1	3	3	3	3	3	3	2	2	1	2	3	1	3	2	3	1	3	3	3	3	3	2	3	2	2
1	1994	37.5	37.5	2		10	4	3	4	3	3	3	3	3	1	3	4	2	1	3	3	3	3	4	1	2	1	2	3	4	1	3	2	4	1	4	3	4	3	4	2	2	2	2
1	1985	39	42	2		18	3	3	1	1	1	1	4	4	3	4	4	4	1	4	3	4	4	4	3	4	1	3	2	1	1	1	2	1	1	1	1	2	3	2	1	2	1	2
1	1987	39	45	2		0	4	4	4	4	4	4	3	2	4	3	4	2	1	1	2	3	3	3	3	2	3	1	3	3	2	3	3	4	1	4	3	4	3	4	3	2	3	4
1	1992	40	45	2		15	3	3	2	2	3	1	4	4	4	3	3	3	1	3	3	3	3	4	2	2	1	2	3	3	1	2	1	3	1	3	2	3	2	3	1	2	2	3
2	1992	40	44	2		10	4	3	2	1	3	3	2	4	2	3	3	3	1	4	2	4	2	3	1	3	1	2	3	3	1	3	2	2	1	4	1	4	1	3	1	2	1	2
2	1993	35	38	2		12	3	2	3	1	2	2	4	3	3	3	4	2	1	3	3	4	2	4	4	3	4	2	4	4	2	3	4	4	1	4	3	4	3	3	3	3	3	3
1	1989	39	42	2		13	4	3	4	3	4	3	4	2	3	2	4	2	3	1	3	2	4	3	3	2	3	2	2	2	1	2	2	1	2	1	2	2	2	2	2	1	2	2
1	1985	40	45	1	0	20	4	4	3	2	3	2	3	3	3	3	4	3	1	3	3	3	4	3	4	3	3	2	3	4	2	4	3	4	1	4	2	4	3	4	1	3	1	4
1	1993	28	30	2		12	3	3	2	2	2	2	3	4	1	3	3	3	1	3	3	4	3	3	2	2	2	2	3	3	1	3	3	2	1	3	3	4	3	3	2	3	1	3
1	1988	40	45	2		10	4	4	3	2	3	1	3	4	1	3	2	2	1	4	2	3	4	3	2	2	1	2	3	4	1	4	2	3	1	3	3	4	4	3	1	3	2	3
1	1989	40	45	2		20	4	3	4	2	4	3	2	3	1	4	2	3	1	4	2	3	3	-9	2	3	2	1	1	1	1	1	1	1	1	2	1	1	1	2	3	2	3	2
1	1973	42	43-45	1	7	8	3	3	2	2	2	2	3	4	2	4	3	3	1	3	2	3	4	3	2	2	2	3	2	2	1	1	1	1	1	2	1	3	2	3	2	2	2	1
1	1996	40	45	2		12	4	4	4	4	4	4	2	2	2	3	3	2	2	3	2	2	4	3	3	3	3	2	2	3	2	2	1	3	1	2	2	3	2	3	1	3	1	4
1	1986	37.5	41	2		0	3	3	4	4	3	2	2	3	2	3	2	3	1	3	2	3	3	4	2	1	2	1	3	3	1	2	3	3	1	2	2	3	3	4	2	1	1	1
1	1991	40	45	1	2	7	3	3	4	3	4	4	4	4	4	4	4	3	1	4	2	3	4	4	3	2	2	3	2	1	1	2	1	2	1	2	1	2	2	1	2	2	3	2
1	1991	38	40	2		1	4	4	3	2	3	2	4	3	1	3	4	2	1	3	2	3	3	3	2	1	1	1	3	4	1	4	3	1	1	3	1	3	2	4	1	3	1	3
1	1993	20	30	1	10	0	3	2	3	2	1	2	4	3	2	4	4	3	1	3	4	4	4	4	3	3	4	2	4	4	1	4	4	3	1	4	4	4	4	4	4	4	4	2
1	1994	38	40	1	0	15	4	4	3	2	4	2	4	4	2	3	2	4	1	4	2	4	3	3	1	4	1	2	3	2	1	2	1	2	1	2	2	2	3	3	3	2	4	1
1	1984	38.5	40	1	0	6	4	4	4	4	4	3	3	3	2	3	3	3	2	3	2	3	3	3	2	2	3	2	2	3	1	3	1	3	1	3	1	3	3	3	1	3	2	3
1	1992	40	45	1	2	2020-09-06	3	3	3	3	4	2	4	4	1	3	4	4	2	3	3	3	4	3	3	2	3	1	3	4	1	3	1	2	1	3	3	4	4	4	1	4	1	2
1	1985	39	39	2		18	5	4	4	4	4	4	3	4	1	4	3	3	1	4	2	3	3	3	2	4	3	3	4	2	1	2	3	1	1	2	2	2	3	3	3	2	3	1
1	29	40	50	1	3	12	4	3	4	4	3	2	3	3	2	3	3	2	2	3	3	3	3	2	4	3	3	2	2	4	1	4	2	3	1	3	2	4	3	3	1	3	1	2
1	1988	35	45	1	2	10	2	2	4	3	3	2	4	4	3	3	4	3	2	4	1	4	4	3	2	1	2	1	3	2	1	3	2	3	1	2	1	3	3	3	3	1	2	2
2	1989	37.5	44	2		10	4	4	4	3	4	4	2	3	3	3	2	3	1	3	2	3	3	3	3	3	2	2	3	1	1	2	2	1	1	2	2	2	2	4	3	1	1	2
2	1984	40	55	1	30	25	4	4	3	3	4	4	4	3	3	2	4	3	2	3	3	3	4	2	4	4	3	2	1	3	1	4	1	2	1	3	1	4	1	4	1	3	1	1
1	1994	39	41	2		16	3	2	2	2	2	2	3	3	2	3	3	2	2	3	2	3	3	3	3	3	2	2	2	1	1	1	1	3	1	1	2	2	2	2	2	2	1	2
1		39	39	2		10	4	3	2	1	2	2	4	3	2	1	3	2	3	2	3	2	3	2	4	1	3	1	4	4	3	3	2	3	2	4	2	4	2	3	1	2	2	1
1	1993	38.5	42	1	0	10	4	3	2	3	3	3	2	4	1	4	2	3	1	4	1	4	2	3	2	3	3	4	3	2	3	2	4	2	3	2	3	2	2	1	3	2	3	2
2	1989	30	20	1	10	10	4	2	2	1	2	2	4	2	3	2	3	2	-9	2	2	3	3	3	2	3	3	2	4	3	3	4	3	4	3	4	3	4	4	4	3	4	3	4
1	1983	40	41	1	1	18	3	3	4	3	3	2	3	3	1	4	2	3	1	3	2	3	2	3	2	2	2	3	3	2	1	1	1	2	1	2	1	3	2	4	2	1	1	2
1	1979	30	30	1	4	12	4	3	2	1	2	2	3	4	1	4	2	3	1	4	1	4	3	4	1	3	1	2	4	1	1	1	3	3	1	1	4	3	3	3	2	2	2	1
1	1977	40	45	2		25	5	3	4	3	4	3	2	4	1	3	2	1	1	3	2	3	2	3	2	1	1	3	1	2	1	4	1	4	1	3	1	4	2	2	2	3	3	2
1	1992	39	45-50	1	50	12	4	3	3	2	3	2	3	3	3	3	4	2	1	3	2	3	3	3	2	2	2	2	3	3	1	3	3	3	1	3	3	3	3	4	2	3	2	2
1	1991	30	30	2		10	4	3	2	1	1	3	4	4	1	4	4	3	1	3	3	4	3	3	2	1	2	1	4	3	1	3	4	4	1	4	4	4	4	3	2	1	2	1
2	1993	48	53	1	4	20	3	4	4	2	4	1	3	4	3	2	4	3	1	2	3	3	4	3	4	3	2	1	3	3	2	3	2	4	1	3	3	3	3	3	3	2	1	2
2	1995	41	43	2		5	4	3	3	2	3	2	4	3	1	3	3	3	1	3	1	4	3	3	2	2	1	2	3	3	1	2	3	3	1	2	2	3	4	2	3	1	1	3
1	1982	27	31	2		20	4	4	3	2	3	2	4	2	1	1	3	2	1	1	3	2	4	4	3	1	2	1	3	4	1	3	3	3	1	3	2	4	3	4	2	3	1	2
1	1975	42	50	3		20	2	3	2	1	2	2	4	3	2	2	3	3	2	2	3	3	4	3	3	2	2	2	4	2	1	2	2	2	1	2	2	2	2	2	3	2	2	2
1	1985	40	50	1	4	10	3	3	3	1	2	1	4	4	2	1	2	4	1	3	2	4	3	3	2	4	2	2	3	4	2	4	3	3	1	3	2	4	2	4	3	3	3	4
1	1983	30	30	2		10	4	4	4	4	4	4	-9	-9	-9	-9	-9	-9	-9	-9	-9	-9	-9	-9	-9	-9	-9	-9	-9	-9	-9	-9	-9	-9	-9	-9	-9	-9	-9	-9	-9	-9	-9	-9
2	1967	41	45	1	6	25	5	4	3	4	4	4	2	4	2	3	2	4	2	3	2	3	2	3	3	3	2	3	1	3	2	3	2	2	2	2	2	2	2	2	2	2	2	2
1	1990	38.5	40	1	16	6	3	2	2	2	3	2	3	3	2	3	4	3	1	3	3	3	3	3	1	3	2	1	3	2	1	4	3	2	1	-9	2	4	3	4	1	2	1	3
1	1973	40	42	-9	0	24	3	3	4	3	3	2	4	4	2	3	3	2	1	3	2	3	2	3	2	2	2	2	2	2	2	2	1	2	1	2	1	3	2	2	1	1	1	2
2	1987	38.5	41	2		10	4	2	4	4	4	2	4	3	3	2	3	3	2	2	3	3	4	4	3	3	3	1	3	3	2	2	3	3	2	3	2	3	3	3	2	3	2	2
1	1989	40	45	2		20	4	4	3	3	4	3	2	2	1	3	1	2	1	2	2	3	2	2	1	2	1	2	2	2	1	2	1	2	1	2	1	2	1	3	1	2	1	2
1	1992	40	42	1	0	17	5	4	4	4	5	4	3	3	1	3	3	2	1	3	2	3	3	4	1	3	2	3	1	2	1	2	1	2	1	2	1	2	1	3	2	3	2	1
1	1963	20	30	1	0	0	4	4	4	4	4	4	3	3	1	3	3	3	1	3	4	3	3	2	3	3	4	2	1	4	1	4	1	4	1	4	1	1	1	3	1	3	1	3
1	1986	40	50	2		10	4	4	3	2	3	1	2	4	1	4	3	3	1	4	2	4	4	4	2	3	1	2	3	3	1	3	2	3	1	3	2	3	4	3	1	3	2	2
1	1993	32	36	1	2	8	4	3	4	3	4	3	4	3	1	3	4	2	1	2	3	3	4	3	3	2	3	1	2	3	1	4	1	4	1	4	1	4	2	4	1	3	1	4
1	1992	40	45	2		5	4	4	3	2	3	4	4	3	3	3	3	-9	1	3	2	3	4	3	1	2	1	2	3	3	2	3	2	2	1	4	2	4	3	3	2	3	1	3
2	1977	40	45	2		0	3	2	3	1	1	2	3	2	2	2	3	1	2	2	3	4	3	3	2	2	3	1	3	2	1	2	3	1	2	2	3	2	3	2	2	2	3	1
1	1993	38.5	45	1	5	6	4	4	3	2	3	3	2	4	3	3	4	3	1	3	2	3	3	3	1	4	2	2	4	3	3	4	3	3	2	4	2	4	3	3	2	3	4	2
2	1983	40	40	2		20	4	4	3	3	4	3	3	3	1	3	1	3	1	3	2	3	2	3	3	3	3	2	1	2	1	3	1	2	1	3	1	2	2	2	3	2	1	2
2	1964	40	60	1	800	20	2	2	2	1	1	1	3	4	3	3	4	3	1	4	1	3	3	4	4	4	3	3	3	3	2	3	2	3	1	3	1	3	3	3	3	3	2	2
1	1992	40	41	2		10	4	3	4	3	3	2	3	2	1	3	4	3	1	2	2	3	2	4	2	1	1	1	2	3	1	3	1	3	1	3	1	3	4	4	2	2	1	2
1	1983	39	40	2		20-30	3	3	2	1	2	2	3	3	1	3	4	3	1	3	2	3	3	2	1	2	1	2	4	3	1	3	2	2	1	3	2	3	3	3	1	2	1	1
1	1956	30.8	403	1	28	3	3	3	4	2	3	4	4	4	3	3	4	2	2	3	4	3	4	3	4	2	4	3	1	3	1	4	1	3	1	3	2	4	1	4	1	3	1	2
1	1991	40	44	1	0	8	4	2	4	3	4	2	3	3	2	2	3	1	1	2	2	2	2	1	1	3	1	2	3	4	1	3	1	3	1	3	2	3	2	2	1	3	2	3
1	1990	40	50	2		7	3	2	2	3	2	1	4	3	3	2	3	2	3	2	3	3	4	3	3	2	3	1	2	3	1	3	1	3	1	3	1	3	2	4	1	4	2	2
1	1988	40	43	1	12	15	3	2	2	2	2	2	3	4	2	3	3	2	1	2	2	3	3	2	3	1	2	3	4	4	1	4	3	3	1	4	2	4	3	4	2	3	3	4
2	1983	40	45	2		5	4	3	2	2	2	2	3	3	1	2	2	3	1	2	1	2	1	4	2	2	1	1	3	3	2	3	2	2	1	3	2	3	3	4	2	1	2	1
1	1989	40	50	1	2	12	4	4	3	3	3	3	3	4	2	4	3	4	2	4	2	4	1	3	2	4	3	4	3	1	3	1	3	2	3	2	3	2	3	3	4	1	4	1
1	1972	40	40	2		20	4	3	3	3	3	2	4	3	3	3	4	4	3	3	3	3	3	3	2	3	2	2	2	1	1	3	2	3	1	3	2	3	2	3	1	2	1	3
1	1966	39	45	2		16	3	3	2	2	3	2	4	4	2	4	3	3	2	3	3	4	3	3	3	4	2	2	3	2	2	3	2	4	2	3	2	4	2	4	2	3	2	2
1	1990	24	27	2		15	4	4	4	3	3	3	4	2	1	2	4	1	1	2	2	2	3	2	2	2	2	1	4	4	1	4	3	4	1	4	1	4	3	4	2	3	1	4
2	1976	40	36	1	0	0	3	2	1	2	1	1	4	4	2	3	4	2	2	2	4	1	4	2	3	4	3	1	2	3	1	2	1	3	1	2	3	3	1	4	2	1	2	3
2	1996	40	43	1	0	14	4	2	3	2	2	1	4	2	3	2	3	2	1	2	2	4	4	3	1	2	1	1	3	3	1	4	2	4	1	3	1	4	2	3	1	3	1	3
1	1956	46	60	3		8	3	3	3	2	3	2	4	4	4	4	4	4	4	4	4	4	4	4	4	4	4	2	4	4	4	4	4	4	4	4	4	4	4	4	4	4	4	4
1	1969	38.5	40	1	20	0.5	4	4	4	3	4	3	4	4	1	4	4	3	1	4	3	4	4	4	2	4	3	2	1	1	1	2	2	1	1	2	1	2	3	1	3	1	2	1
1	1981	38	40	2		20	3	3	3	2	2	1	4	3	3	3	3	2	1	2	3	3	3	3	2	2	1	2	1	4	1	4	1	2	1	4	1	4	2	3	1	2	1	2
1	1985	40	40	2		10	4	3	4	3	3	4	4	4	3	3	3	2	1	3	3	4	3	3	3	4	1	1	2	1	1	3	1	3	1	2	1	3	1	1	3	1	2	1
1	1983	30	30	1	2	10	3	3	2	2	3	4	2	3	1	2	2	2	1	2	2	2	2	2	1	2	1	1	4	3	2	1	3	1	1	2	3	2	4	1	2	2	2	1
1	1990	40	42	2		4	3	3	3	3	3	2	3	3	1	3	4	2	1	3	2	3	4	3	3	2	2	2	3	3	1	4	2	3	1	4	2	4	3	4	2	3	2	3
1	1987	40	53	1	1	20	4	2	4	4	3	2	4	3	2	3	3	2	1	3	2	3	4	3	3	3	4	2	4	3	1	2	3	2	1	3	2	3	4	2	4	2	4	2
2	1987	39	8	1	10	35	4	4	4	3	4	3	3	3	3	3	3	3	2	3	3	3	3	3	2	2	3	3	2	2	2	2	2	2	1	2	1	3	3	2	3	1	2	2
2	1991	40	45	1	0	15	4	4	4	4	4	4	3	4	1	3	2	3	1	4	2	4	2	4	3	2	2	2	2	1	1	1	2	1	1	1	3	1	3	1	3	1	2	1
1	1994	40	40	2		20	2	2	3	2	3	2	3	3	1	2	3	2	1	3	2	3	4	3	2	2	2	1	4	3	1	3	2	2	1	3	2	3	3	3	1	3	2	3
1	1988	32	36	2		20	4	3	4	4	4	3	3	2	1	2	2	1	1	2	3	2	3	2	4	1	3	1	3	4	1	3	2	3	1	3	2	3	4	4	2	4	1	3
2	1989	40	30	2		12	2	2	2	1	2	1	4	4	2	2	2	2	1	2	2	3	2	2	1	3	2	2	3	3	1	3	1	3	1	3	2	3	2	3	1	2	1	3
1	1987	40	45	1	5	10	4	4	3	2	3	3	3	3	1	3	3	3	1	3	2	3	3	3	1	3	2	3	3	3	1	3	1	3	2	3	2	3	3	3	1	3	3	3
1	1985	38.5	40	1	6	20	4	3	4	3	3	3	2	4	1	4	2	3	1	3	1	4	2	4	2	3	1	3	-9	-9	-9	-9	-9	-9	-9	-9	-9	-9	-9	-9	-9	-9	-9	-9
1	1993	35	38	2		12	3	3	3	3	4	3	3	3	3	3	3	2	2	3	2	3	4	3	3	2	2	2	3	3	3	3	2	2	1	3	2	3	3	3	2	3	3	3
2	1992	40	43	2		12	4	3	3	3	3	2	3	2	2	2	3	1	2	2	3	2	3	2	4	2	2	2	2	3	1	3	1	3	1	3	1	3	2	4	1	3	1	4
2	1993	40	42	2		18	4	3	2	3	4	2	4	3	3	2	4	3	2	3	3	3	4	3	2	3	3	2	4	3	4	4	4	4	4	4	4	4	4	4	4	4	4	3
1	1984	31	36	2		15	3	2	4	2	3	2	3	1	1	1	3	1	1	1	1	1	1	2	2	1	1	1	2	1	1	1	2	1	1	1	2	1	1	1	3	1	1	1
1	1993	40	50	1	12	20	5	4	4	4	4	4	4	3	2	3	3	4	1	4	2	4	3	3	2	4	3	3	1	4	1	4	1	4	1	4	1	2	1	1	1	1	1	1
1	1964	39	39	2		12	3	3	2	2	2	2	4	4	3	2	4	3	2	3	3	3	4	2	4	2	2	2	4	4	3	3	3	3	1	4	2	4	3	3	3	3	2	4
1	1976	25	25	2		30	5	5	4	5	4	4	4	3	4	4	4	1	1	1	3	2	4	3	3	1	2	3	3	2	3	2	3	1	2	3	1	1	1	1	3	1	1	2
2	1984	40	60	1	5	24	3	3	4	2	1	2	4	4	1	3	2	4	1	4	2	4	2	4	2	4	1	3	3	3	1	4	1	3	1	3	1	4	2	3	1	2	1	3
1	1995	36	43	2		20	2	3	3	2	2	2	3	3	2	3	3	3	1	3	2	3	4	4	1	3	1	2	3	4	1	3	2	4	1	4	2	4	3	4	2	3	1	3
2	1994	37.5	40	2		20	4	3	3	2	3	2	3	2	2	1	2	3	1	2	3	2	2	2	2	2	1	1	1	2	1	2	1	1	1	1	2	2	1	2	1	1	1	1
1	1991	40	40	2		2	3	2	2	1	2	1	3	4	3	3	3	4	1	3	1	4	4	3	2	2	3	2	4	3	1	3	3	4	1	3	2	4	4	4	2	4	3	3
1	1991	37.5	40	2		20	3	2	1	1	2	1	4	4	3	3	4	3	1	3	2	3	4	4	4	3	2	2	4	4	2	3	3	3	1	3	2	3	4	4	2	3	2	2
1	1986	40	50	1	140	20	4	3	4	3	3	2	3	4	3	3	3	4	2	3	2	4	4	3	3	3	2	1	2	2	1	2	2	3	3	2	2	1	4	2	3	1	3	1
1	1991	40	45	2		5	4	3	2	1	3	2	3	3	1	4	3	3	1	4	2	3	4	3	2	2	1	1	4	3	1	3	3	1	1	2	2	3	4	3	2	2	2	1
2	1982	40	45	2		20	4	3	2	1	3	2	4	4	2	3	-9	4	1	3	2	3	3	2	1	4	3	2	3	3	4	3	3	2	2	3	2	3	3	3	2	1	2	2
2	1984	37.5	41	2		15	4	4	3	3	3	2	4	4	2	4	2	3	1	4	2	3	2	4	2	3	1	4	3	2	1	2	2	1	2	3	1	2	2	3	1	2	1	4
2	1990	40	48	1	0	15	4	4	4	3	4	2	3	3	3	3	4	3	1	3	3	3	3	3	2	2	1	2	1	2	1	3	1	4	1	3	1	4	1	2	1	2	1	2
1	1996	35	40	2		16	4	4	3	2	3	2	2	3	2	3	2	2	2	4	3	3	3	4	3	2	1	1	2	4	1	4	2	4	1	4	2	4	3	4	2	4	1	4
2	1994	41	43	2		10	4	3	2	2	2	3	3	3	1	3	2	2	1	3	1	3	3	2	1	2	1	2	3	2	2	2	1	1	1	2	1	2	3	3	1	1	1	2
2	1990	40	45	1	0	20	3	2	3	2	2	2	2	4	1	3	2	3	1	4	1	3	2	3	2	4	1	3	3	3	1	3	3	4	1	3	2	3	2	4	1	3	1	3
1	1993	40	43	2		16	3	4	3	3	3	2	2	4	1	3	3	3	1	3	2	3	3	3	3	2	2	2	2	2	1	4	2	3	1	3	1	4	2	4	1	2	1	4
1	1991	30	30	2		15	5	4	3	2	4	4	4	2	2	2	3	3	4	2	3	3	3	3	4	2	4	1	2	4	1	4	2	4	1	4	1	4	2	3	1	4	1	2
2	1988	40	50	2		15	3	2	4	4	3	2	4	4	3	4	2	4	1	4	4	3	4	4	3	1	1	2	1	1	1	2	1	4	1	3	1	4	1	1	1	1	1	1
1	1987	35	38	2		12	5	4	4	3	4	3	2	3	1	3	2	2	1	2	1	4	3	2	2	3	1	2	2	1	1	3	1	2	1	3	1	2	3	3	1	2	1	3
1	1993	41	43	2		10	4	1	2	1	1	1	3	4	1	3	2	3	1	3	2	3	4	4	2	1	1	1	4	3	1	4	1	3	1	3	2	3	2	4	1	1	1	3
1	1991	40	50	1	0	20	3	2	2	2	3	2	4	4	1	3	4	2	1	3	3	3	4	3	1	3	1	2	1	1	1	2	1	1	1	2	1	1	1	4	1	2	1	1
1	1990	40	43	1	1	4	3	2	2	1	2	1	3	3	1	2	2	3	1	2	3	3	3	3	1	3	1	2	4	4	1	3	2	3	1	4	2	4	3	3	1	3	2	3
2	1991	39	40	2		10	3	3	4	2	3	2	3	3	3	3	3	2	1	3	2	2	1	3	3	2	2	1	3	4	2	3	3	2	1	4	2	3	3	4	2	4	1	2
2	1989	40	45-50	2		6	3	4	3	1	2	1	3	2	1	2	3	3	1	2	3	2	3	3	3	3	1	1	3	1	1	2	2	1	1	2	3	3	3	2	2	1	3	1
2	1988	40	48	2		20	4	3	2	1	2	1	3	4	2	3	2	4	2	4	2	4	3	4	2	3	1	3	1	1	1	3	1	3	1	3	-9	3	1	2	2	2	1	2
2	1992	40	50	2		12	3	2	4	2	4	4	4	3	2	2	4	2	1	2	3	2	2	4	3	1	1	1	2	4	2	4	2	3	1	3	1	3	2	4	2	1	1	3
1	1986	32	34	2		15	3	3	3	2	2	1	3	4	1	3	2	4	1	3	1	4	4	2	2	2	1	2	-9	-9	-9	-9	-9	-9	-9	-9	-9	-9	-9	-9	-9	-9	-9	-9
1	1993	39.5	41	2		7	5	4	3	3	3	4	3	3	2	2	3	2	1	3	2	2	3	4	2	2	2	1	2	3	1	3	3	3	1	2	2	3	2	4	2	2	1	2
2	1994	38	45	1	0	20	4	4	2	2	3	2	2	3	2	2	3	3	-9	3	1	4	4	3	2	3	3	2	4	3	3	3	3	2	1	3	2	3	3	2	2	3	2	3
2	1994	35	38	2		10	4	4	1	1	3	1	4	3	3	4	4	3	1	4	1	4	2	4	1	2	3	2	4	4	2	4	3	3	1	4	1	4	2	4	1	2	1	2
2	1988	38.5	40	1	6	7	4	3	4	3	3	1	4	4	1	3	3	3	1	4	2	3	2	3	2	2	3	2	2	3	1	3	2	3	1	4	2	4	2	3	2	3	1	2
1	1989	40	45/50	1	2	10	4	4	5	4	4	4	4	4	3	3	4	3	1	3	1	4	4	3	3	2	1	2	2	4	1	4	1	4	1	4	1	4	2	4	2	2	1	4
2	1991	38	40	2		4	4	4	3	2	4	3	3	3	1	2	3	3	1	2	2	3	3	3	2	2	2	1	2	2	1	2	3	2	1	3	1	3	2	3	1	2	1	3
2	1990	38	44	1	0	9	4	4	3	3	4	1	3	4	1	4	2	3	1	4	1	4	3	4	2	3	1	3	3	2	1	3	2	2	1	1	3	2	2	2	2	2	1	1
2	1990	40	45	2		10	4	3	3	3	4	2	3	3	3	2	2	2	1	3	2	3	2	3	2	3	1	2	3	3	2	2	2	2	1	2	2	3	2	3	2	2	1	2
1	1993	37.5	37.5	2		10	4	3	3	2	3	3	4	3	2	3	3	2	2	3	3	3	3	4	3	2	2	2	3	3	1	3	2	3	1	3	2	3	3	4	2	2	1	3
2	1993	40	38	2		30	3	2	4	3	4	2	4	4	1	2	1	3	1	2	2	3	3	4	1	2	1	2	4	3	1	2	2	3	1	3	1	3	4	3	2	2	1	1
2	1992	38	38	2		7	4	3	4	3	4	2	3	3	2	3	2	2	2	2	3	3	2	4	2	2	1	1	2	2	1	3	2	3	2	3	1	3	2	4	1	2	1	2
2	1990	32	32	2		15	4	3	1	1	3	2	4	2	3	2	3	3	1	2	3	3	3	2	1	1	1	1	4	2	1	2	3	2	1	2	2	3	3	2	1	2	1	2
2	1996	30	40	2		6	4	3	4	3	3	2	4	3	2	3	4	3	1	2	3	3	4	2	2	2	2	1	3	3	1	3	1	3	1	3	1	4	3	3	1	3	1	2
1	1993	40	40	2		5	4	2	2	2	2	2	3	3	1	3	3	3	1	3	1	3	3	3	2	2	1	1	3	3	1	2	3	2	1	2	1	2	4	2	2	2	2	1
1	1985	38	38	2			4	4	2	2	3	2	3	3	1	2	3	3	1	2	2	3	4	3	1	3	2	1	2	2	2	-9	2	2	1	2	3	3	3	3	2	2	3	1
2	1975	39	45	1	3	15	4	2	4	4	4	3	3	3	1	3	2	2	1	2	2	2	2	2	1	2	1	2	2	2	2	1	1	2	1	2	1	2	2	2	2	2	1	2
1	1994	40	45	2		8	4	3	3	3	4	2	2	3	1	2	1	2	1	2	2	3	1	3	2	2	1	1	3	1	1	2	3	2	1	1	3	2	3	3	2	1	2	2
2	1993	40	46	2		15	5	4	4	1	4	3	4	4	1	4	3	4	1	4	1	4	2	4	3	4	1	4	2	1	2	1	1	1	1	1	4	1	3	2	2	1	3	1
2	1991	40	50	1	1	8	4	3	3	2	3	2	4	3	1	3	4	3	1	3	2	3	3	3	1	2	1	1	3	3	1	3	2	3	1	3	1	4	1	3	1	3	1	3
1	1973	40	40	3		1	4	3	4	3	4	3	4	2	2	2	3	1	1	1	4	2	3	3	3	2	1	1	2	1	2	3	2	3	1	3	2	3	3	3	2	2	3	3
2	1990	45	45	2		20	3	3	3	3	3	2	4	3	2	3	3	3	1	3	2	3	3	3	1	3	2	2	3	4	2	4	3	4	2	4	2	4	3	3	2	4	4	2
1	1988	40	40	1	3	5	4	4	4	2	3	3	4	2	2	4	4	2	1	3	2	3	3	3	3	1	3	2	2	4	2	4	1	4	1	3	1	4	2	3	2	3	1	3
1	1992	40	43	1	155	14	4	4	2	1	3	4	4	4	2	3	4	2	1	3	3	4	3	4	4	2	3	1	3	4	1	3	1	3	1	3	1	4	1	3	1	2	1	3
1	1992	28	38	2		10	4	4	3	2	4	2	3	3	4	2	3	3	1	2	2	3	4	3	3	2	3	1	4	4	4	4	4	4	1	4	2	4	4	4	4	3	4	4
1	1982	39	45	2		10	4	4	3	1	4	2	4	3	1	3	4	3	1	3	3	3	4	4	2	2	2	2	2	2	1	3	1	2	1	3	1	4	2	3	1	2	1	2
1	1994	32	35	2		10	3	3	4	3	3	2	3	2	2	3	3	2	4	3	2	3	3	2	3	3	3	1	3	2	1	2	2	2	1	2	2	2	4	3	3	2	3	2
1	1995	40	45	2		20	5	4	4	3	3	3	4	1	4	3	4	2	3	4	4	3	4	3	4	1	4	2	-9	1	1	1	2	4	3	1	2	4	3	-9	1	3	1	-9
2	1978	4t	45	1	3	10	2	2	2	2	2	2	3	4	2	3	3	3	2	4	3	4	3	3	2	3	3	3	3	3	2	3	2	3	3	3	3	3	3	3	3	3	3	3
2	1996	32	35	1	0	10	3	3	4	2	2	2	3	3	1	3	2	3	1	3	2	4	3	3	1	2	1	1	2	3	1	4	2	3	1	4	2	4	2	3	1	3	1	3
2	1988	36	38	2		10	3	3	3	2	2	2	3	3	2	3	2	3	1	3	1	3	3	3	2	3	2	2	2	3	1	2	2	3	1	3	1	3	2	3	1	2	1	2
1	1990	40	50	1	2	15	4	3	3	2	2	2	3	4	2	3	3	2	1	3	2	3	3	2	2	2	1	1	2	1	2	2	2	2	1	2	2	3	3	2	2	2	2	1
1	1995	40	40	2		10	3	3	3	2	2	1	4	3	2	3	3	2	1	3	2	3	3	3	2	2	2	1	3	3	1	3	2	2	1	3	2	4	2	4	1	3	1	3
1	1986	40	45	2		9	4	3	4	3	3	3	3	2	2	3	2	3	1	3	2	3	2	3	2	2	-9	1	2	1	1	1	2	1	1	1	2	1	2	2	2	1	3	1
2	1994	38	38	2		7.5	4	2	2	1	2	1	4	2	3	2	3	3	2	2	3	2	3	3	3	2	2	2	2	3	2	2	1	2	1	3	2	4	2	2	2	4	1	2
2	1992	35	37	2		1	3	2	2	1	2	1	4	4	3	3	2	3	1	3	2	4	3	4	3	2	2	2	4	3	2	2	2	3	1	4	2	3	3	3	2	2	1	2
1	1994	38	42	2		16	4	4	3	4	4	3	3	3	3	3	4	3	2	3	3	3	3	4	2	3	2	3	4	4	2	4	3	3	1	4	2	4	3	4	1	3	1	3
1	1991	30	32	2		20	4	4	4	3	3	3	3	3	1	2	3	1	1	2	3	2	4	3	2	1	1	2	1	3	1	3	1	1	1	4	1	4	1	2	1	1	1	3
2	1984	40	50	1	90	5	3	3	2	1	2	3	4	4	3	2	3	3	2	3	4	3	3	3	3	3	2	2	3	3	2	3	3	2	2	3	2	2	3	2	2	3	2	3
1	1995	35	40	2		10	4	3	3	2	2	2	4	2	3	2	4	2	2	2	3	2	4	3	4	3	3	2	3	4	2	3	2	3	2	4	3	3	2	2	2	3	2	3
1	1995	40	55	2		4	2	2	4	3	3	2	4	2	1	3	4	4	1	3	2	4	3	4	4	3	1	1	4	2	2	3	4	3	1	3	4	2	4	3	4	1	3	1
1	1991	40	50	2		10	3	2	3	2	1	2	4	3	4	3	4	2	2	3	2	4	3	4	3	1	1	1	4	4	2	2	4	1	1	4	4	4	4	4	1	1	1	1
2	1996	37.5	40	2		0	2	2	2	2	2	1	4	3	3	4	3	3	1	3	2	4	3	3	3	2	1	1	4	4	4	4	3	3	1	3	2	4	3	4	3	3	3	3
2	1995	40	60	1	4	15	4	3	4	3	3	3	3	3	3	3	3	2	2	3	2	2	3	3	2	2	2	2	2	3	3	4	2	3	1	3	2	4	2	3	1	2	2	2
1	1995	39	39	2		12	3	2	3	2	1	2	4	3	3	3	4	2	3	2	3	3	4	3	4	2	3	2	2	4	2	4	2	3	2	3	2	4	3	3	3	3	4	3
2	1996	28	32	2		8	3	2	1	1	2	1	3	4	3	3	2	2	1	3	3	3	3	3	2	2	1	1	3	3	3	3	3	3	3	3	3	3	3	3	3	3	3	3
2	1994	27	30	1	2	12	3	2	4	2	3	3	4	3	2	3	3	3	2	4	2	3	3	3	2	2	3	2	3	3	2	3	2	2	1	3	2	3	3	3	2	2	2	3
2	1986	40	42	2		0	3	3	3	2	3	2	3	3	2	3	2	3	1	3	2	3	2	3	2	3	1	2	3	3	2	3	1	3	1	2	2	3	2	4	2	1	2	1
1	1993	38	41	2		7	2	2	2	1	1	1	4	3	1	3	3	2	1	3	1	3	3	4	2	2	2	2	4	4	1	4	1	4	1	3	1	3	4	4	1	4	1	2
2	1996	28	31	2		20	2	2	3	1	2	1	3	2	1	3	1	3	1	3	1	4	2	3	2	2	1	1	3	4	1	2	2	3	1	4	1	3	1	3	2	2	1	1
1	1971	40	20	1	200	15	3	3	2	1	3	2	4	4	2	3	2	4	1	4	2	-9	3	4	2	4	1	3	3	3	1	4	2	3	1	3	2	4	3	3	1	3	1	2
2	1987	39	44	2		15	4	2	2	1	2	1	3	3	3	4	2	4	1	4	2	4	2	3	2	4	2	2	2	1	2	1	1	1	3	1	3	2	3	1	2	1	3	1
2	1993	38.5	39	2		12	3	2	1	1	1	1	4	4	3	3	4	4	2	3	3	3	4	4	3	4	3	2	4	3	4	3	4	3	2	2	4	2	4	4	4	3	4	3
2	1992	39	42	2		10	3	2	3	1	2	1	3	4	3	4	3	2	2	4	3	3	3	4	3	3	2	2	4	3	2	2	3	2	1	3	4	3	3	3	2	2	2	2
1	1993	40	48	2		15	5	4	4	4	4	2	4	2	2	2	4	2	3	2	4	2	4	2	4	1	4	2	3	3	1	3	3	1	1	3	2	3	3	3	1	2	1	3
1	1980	21	24	1	4	15	4	4	4	4	4	4	4	4	2	3	3	3	2	3	3	3	2	3	4	2	3	2	2	4	2	3	2	2	1	2	2	3	3	3	2	3	2	3
1	1995	39	42	2		4	4	4	4	3	3	3	3	3	1	4	3	2	1	4	2	3	2	3	2	2	2	2	2	3	1	3	1	3	1	3	1	3	2	4	1	3	1	3
2	1989	39	45	1	3	10	4	3	2	1	3	3	3	2	2	3	3	3	1	2	1	3	3	3	2	2	2	2	1	1	2	2	2	3	1	2	3	2	3	1	3	1	2	1
1	1984	40	70	1	4	2	4	3	2	3	4	3	4	4	1	4	4	4	1	4	2	4	4	3	4	3	1	3	2	4	1	4	2	4	1	4	1	4	2	4	2	4	2	4
2	1987	39.5	42	2		9	3	2	2	2	3	2	4	3	2	3	3	4	1	3	2	3	3	4	2	2	1	3	4	2	3	2	3	2	2	4	2	3	2	4	2	1	1	3
1	1991	39	43	2		15	3	4	3	3	2	2	4	3	-9	2	3	3	-9	2	-9	2	3	3	-9	2	-9	1	3	3	-9	4	1	4	-9	3	-9	4	-9	2	-9	1	-9	2
2	1988	40	40	2		12	4	3	2	1	2	1	4	4	3	3	4	2	1	3	2	4	4	4	4	4	3	3	4	4	3	2	3	4	1	3	3	3	3	4	4	3	3	4
1	1991	35	36	2		6	4	3	4	3	4	2	3	3	1	2	4	1	1	2	3	2	1	4	2	3	2	1	3	2	1	2	3	2	1	2	2	3	2	4	3	1	3	2
1	89	35	40	1	0	3	4	3	4	3	3	2	2	3	1	3	2	3	1	3	2	3	3	2	2	3	2	2	2	2	1	1	2	1	1	1	1	1	2	2	2	1	2	1
1	1986	38,5 Std	40 Std	1	5	12 Std.	5	5	4	3	4	4	3	4	3	2	4	1	1	2	3	2	3	3	4	4	4	1	4	3	3	2	4	2	1	3	3	2	4	3	4	3	4	1
2	1990	38.5	40	2		15	4	2	2	1	2	2	4	4	1	2	4	3	1	2	3	4	3	4	4	3	2	1	2	1	1	3	1	3	1	2	2	3	2	4	2	1	2	2
1	1981	39	50	2		10	4	4	3	2	4	4	4	4	4	4	4	4	4	4	3	4	4	4	3	2	3	2	1	3	1	3	1	4	1	3	1	3	1	4	1	1	1	3
1	1988	30	35	2		12	3	3	2	2	3	3	4	3	1	3	4	2	2	3	3	2	4	4	4	1	4	1	3	2	3	1	3	1	1	2	3	2	3	3	2	1	3	1
1	1979	40	45	1	6	20	3	3	3	3	3	2	4	4	1	3	3	4	1	3	2	3	3	4	2	3	2	4	3	4	1	3	1	3	1	4	1	4	1	4	1	2	1	3
-9	1989	40	42	2		20	3	3	2	2	3	3	4	2	2	3	4	2	1	2	4	4	4	2	3	-9	3	2	3	3	1	3	2	2	1	3	2	2	2	2	3	1	3	2
1	1992	39	43	2		8	4	3	4	2	3	3	4	2	1	1	3	2	1	2	3	2	3	2	3	2	2	1	3	3	1	2	1	3	1	2	2	4	1	2	1	3	1	2
1	1992	39	40	2		6	4	4	4	4	4	3	3	2	1	2	3	3	1	3	2	3	3	3	2	2	1	1	2	3	1	2	1	2	1	3	2	3	2	3	1	2	1	2
2	1980	40	45	2		15	4	4	4	4	4	2	3	4	1	4	2	4	1	4	1	3	3	4	2	2	1	2	3	2	1	3	2	1	2	3	3	3	2	3	2	1	3	1
1	1991	40	45	2		20	4	2	4	3	4	2	3	3	4	2	3	3	1	3	3	3	4	4	4	3	4	2	3	3	2	4	3	4	1	4	4	4	3	3	2	3	2	3
1	1984	42	45	1	20	7	3	3	2	1	2	2	4	3	4	2	4	3	1	3	2	4	2	2	3	3	2	2	3	3	2	3	3	3	1	3	2	4	2	3	3	3	1	2
1	1979	40	45	2		5	3	2	3	3	3	3	3	2	1	3	2	4	1	3	2	4	2	3	2	2	1	2	3	2	1	2	2	3	1	2	2	4	3	2	2	2	1	2
2	1983	40	55	1	70	8	4	4	1	1	3	2	4	4	1	4	-9	3	1	4	3	4	4	4	3	2	3	3	2	2	1	3	2	1	1	2	2	3	3	3	2	2	2	2
1	1987	35	39	2		15	4	4	2	2	4	2	4	3	3	3	4	2	2	2	3	3	3	2	4	2	3	2	3	3	1	2	1	2	1	3	2	3	2	3	1	3	1	3
2	1981	40	45	2		5	2	2	3	1	1	1	3	3	3	3	3	2	1	3	2	3	3	3	2	3	2	2	2	3	3	4	3	4	1	4	3	4	2	3	2	2	2	3
2	1983	37.1	39	1	0	7.5	2	2	2	2	2	1	3	4	3	3	3	3	2	3	1	4	3	3	2	4	2	3	3	2	2	3	2	2	1	3	2	2	2	3	2	2	2	2
1	1995	32	37	2		5	5	5	4	4	4	4	4	3	4	2	4	2	1	3	4	4	4	4	4	1	4	2	3	4	2	4	2	4	1	4	2	4	3	4	1	3	3	4
2	1977	40	45	1	200	20	2	2	4	4	3	2	4	3	3	2	4	3	3	2	3	3	4	3	4	2	3	2	4	4	3	3	3	3	2	3	3	3	3	4	3	3	3	3
1	1993	35	37	2			5	4	4	1	3	2	4	3	3	3	3	2	-9	3	3	3	4	4	3	2	2	3	4	4	-9	4	-9	-9	-9	4	4	4	4	4	3	3	3	4
1	1989	41	43	2		8	2	1	1	1	1	2	3	2	2	3	2	2	1	3	1	4	2	3	2	2	1	1	3	2	1	2	1	1	1	2	1	2	1	2	1	1	1	1
1	1991	40	45	1	0	20	4	4	3	2	3	3	3	3	2	3	2	2	1	3	2	3	-9	2	2	3	2	3	3	3	1	3	3	2	1	2	3	3	3	2	3	3	2	2
1	1989	32	35	2		10	3	3	3	3	4	3	3	3	2	2	3	2	2	2	3	2	3	3	3	2	3	2	2	2	1	1	2	3	1	2	1	1	2	1	2	2	1	2
1	1994	37	37	2		9	2	2	2	1	2	2	4	3	1	2	4	2	1	2	3	3	4	3	2	2	2	1	3	3	1	2	2	3	1	3	2	4	2	3	1	3	1	2
2	1990	30	35	2		0	4	3	4	2	3	2	2	3	2	3	2	2	1	3	2	3	2	4	3	2	2	1	2	1	1	2	2	1	1	2	1	2	1	4	2	1	1	2
2		40	48	1	15	25	4	3	3	1	3	2	4	4	3	3	4	2	3	3	4	3	4	4	4	3	4	3	3	4	2	4	2	3	2	4	2	-9	3	4	2	4	2	3
2	1994	40	30	1	8	5	3	3	2	1	4	2	3	3	2	3	2	3	1	3	2	3	4	4	2	2	2	2	3	2	1	3	2	3	1	3	1	3	1	2	1	2	2	3
1	1987	40	45	2		5	4	4	3	3	4	4	3	2	3	2	2	2	2	2	2	2	2	3	2	2	2	2	3	4	2	3	3	3	2	3	2	3	3	4	2	3	2	3
1	1989	40	45	2		6	3	3	2	3	3	2	4	2	3	3	4	2	4	3	2	3	4	3	4	2	4	2	3	4	1	3	2	3	1	3	1	3	2	4	1	2	1	3
1	1990	40	42	2		15	3	2	3	1	1	2	4	3	3	3	4	2	2	2	3	3	4	3	3	3	2	1	3	2	-9	1	3	2	2	1	3	2	4	3	3	1	3	2
1	1986	39	43	1	0	7	4	4	2	3	3	2	3	3	1	3	4	3	1	3	2	3	3	4	1	3	1	2	3	3	1	3	2	3	1	3	2	3	2	4	1	3	1	3
1	1993	38.5	40	2		7	4	4	3	3	4	2	3	2	1	2	2	2	1	2	3	2	3	3	3	2	2	1	3	3	1	3	2	3	1	3	1	3	4	3	2	3	2	2
2	1975	39	39	2		18	4	4	5	3	3	4	2	3	2	4	2	4	2	3	3	4	3	3	2	4	2	3	3	2	3	2	2	2	1	1	3	3	1	1	4	2	2	1
1	1991	40	50	2		7	3	2	2	1	3	1	3	2	4	2	4	1	1	1	3	2	4	3	4	2	4	1	2	2	1	2	2	1	1	2	1	2	1	1	2	1	1	1
2	1976	40	43	2		20	3	3	2	2	2	1	3	3	1	3	2	3	1	3	1	4	1	3	1	2	1	2	2	2	1	2	2	1	1	3	1	2	2	3	1	2	1	2
1	1982	37.5	40	2		6	4	4	4	3	4	3	3	3	3	3	3	3	2	3	2	3	3	4	3	3	3	3	3	4	3	3	4	4	1	-9	3	3	2	4	3	3	3	3
1	1995	40	42	2		25	4	4	4	4	4	4	3	3	1	3	4	2	1	3	2	3	4	3	3	1	2	1	2	1	1	3	2	2	1	3	1	2	2	2	1	3	1	2
1	1992	32	32	2		8	3	1	3	2	2	2	3	4	1	3	2	2	1	2	1	2	2	3	2	1	1	2	2	4	1	4	1	3	1	4	1	4	2	4	2	2	1	4
1		37.5	42	2		20	3	3	3	2	3	2	3	3	2	3	3	3	1	2	3	2	4	3	3	3	2	2	1	1	1	2	1	3	1	3	1	3	1	3	1	1	2	3
1	1992	40	48	1	3	6	4	4	4	3	4	3	3	3	3	2	3	3	3	2	3	3	3	3	3	2	3	2	2	3	1	3	1	1	1	3	1	4	2	4	1	3	1	4
1	1988	37.5	38	2		0	4	4	4	4	4	2	3	4	3	4	3	3	1	3	3	3	4	4	4	3	3	2	2	3	3	3	3	3	3	3	3	3	3	3	3	2	3	2
1	1992	33	33	1	1	10	5	4	3	4	3	4	3	4	2	4	3	3	1	4	2	4	3	4	3	3	2	4	3	3	1	3	2	3	1	4	2	4	3	4	1	4	1	4
1	1985	30		2		10	4	4	4	3	4	3	4	2	1	2	4	1	1	2	2	2	4	4	2	2	1	1	4	3	1	2	4	1	1	3	4	3	4	1	4	1	2	2
2	1989	20	25	1	2	20	4	3	3	2	3	2	3	4	1	3	2	4	1	3	2	4	3	4	2	3	1	3	2	1	1	2	2	1	1	3	3	1	3	2	3	2	3	1
2	1969	40	44	2		18	4	4	2	1	3	3	2	4	2	3	2	3	2	4	2	3	2	3	2	1	1	3	3	2	-9	1	2	3	1	3	2	3	-9	3	3	1	1	3
1	1988	32	35	2		12	3	3	4	4	3	2	3	2	1	3	3	3	3	3	4	3	4	4	4	4	4	2	4	3	3	3	4	3	4	4	4	4	4	4	4	4	4	2
1	1996	40	40	1	0	17	3	2	1	1	2	3	4	3	2	2	4	3	1	3	3	3	4	3	4	3	3	1	4	4	1	3	4	4	1	4	3	4	4	4	2	4	1	1
1	1994	39	40	1	0	20	4	3	4	3	3	2	2	3	3	4	2	2	2	3	2	3	2	3	3	3	3	2	2	3	3	3	2	2	2	3	2	4	2	3	3	3	2	1
1	1994	40	45	2		12	3	4	4	2	3	2	3	3	1	2	3	3	1	3	3	3	4	3	2	2	3	1	4	4	1	4	4	4	1	4	3	4	4	3	2	3	2	2
1	1982	40	50	1	8	30	4	4	4	3	3	3	4	4	2	4	4	4	-9	1	1	4	4	4	3	3	2	3	2	2	1	3	2	1	1	3	1	2	2	3	2	2	3	4
1	1997	32	33	2		15	3	3	2	1	3	2	3	3	3	3	3	2	1	3	2	3	3	3	3	3	2	2	4	4	2	4	4	4	1	4	2	4	4	4	3	4	1	4
2	1994	38	40	1	0	25	4	3	2	2	3	3	4	3	3	3	3	2	2	3	2	3	2	4	3	3	2	2	4	3	3	4	2	3	1	4	2	4	3	4	3	1	2	4
1	1984	40	40	2		9	4	3	3	2	3	3	2	3	2	4	2	3	2	4	2	3	3	3	2	2	2	3	2	4	1	4	2	4	1	4	2	4	1	-9	1	3	1	3
2	1995	35	38	1	5	15	3	2	2	1	2	1	3	4	2	4	2	4	1	4	1	4	2	4	1	4	1	3	3	3	2	2	3	2	1	2	3	3	2	3	2	3	2	1
2	1996	37.5	42	2		15	3	2	2	1	2	1	1	3	2	3	1	3	1	2	2	4	3	4	2	4	2	1	3	3	2	2	2	1	1	2	3	2	3	3	2	1	2	1
2	1991	40	45	2		12	5	4	3	2	4	3	3	4	2	3	3	3	2	2	4	4	3	4	3	3	2	1	3	4	1	4	3	4	1	4	2	4	3	4	2	4	1	4
2	1993	37.5	55	2		18	5	5	3	1	3	2	2	4	2	4	1	3	1	3	1	4	3	4	1	2	1	1	4	1	1	1	2	1	1	1	3	2	-9	2	2	1	2	1
2	1978	40	55	1	220	15	5	4	4	1	2	2	2	4	1	3	3	4	1	4	3	3	2	4	3	3	2	3	3	3	1	3	3	2	2	3	3	4	2	2	3	2	2	3
2	1994	39	40	1	20	9	3	3	2	1	3	1	3	3	3	3	2	3	1	3	2	3	3	3	2	3	2	2	3	4	3	3	3	3	1	4	2	4	3	4	3	3	3	3
1	1990	30	35	2		3	5	4	4	3	4	3	3	1	2	1	3	2	2	1	4	1	4	-9	3	1	2	1	3	3	2	3	2	2	1	4	2	4	3	4	1	4	4	4
1	1993	40	45	1	4	28	4	4	4	4	4	5	4	4	2	3	4	3	1	4	2	3	4	4	2	3	2	2	4	2	2	1	3	2	1	2	3	3	4	4	4	2	3	1
1	1992	32	40	1	0	20	3	3	2	2	3	2	3	3	3	3	4	3	1	3	3	3	3	3	2	3	3	2	3	3	1	3	2	3	1	3	2	3	3	4	2	3	2	3
1	1993	39	41	1	0	14	4	4	3	3	4	2	3	4	2	2	3	4	1	3	2	4	3	3	1	2	1	3	3	4	1	3	2	3	1	3	2	3	3	3	2	2	1	2
2	1994	40	40	2		15	4	4	2	2	4	3	4	2	2	2	-9	4	1	2	4	1	4	4	2	3	1	1	3	3	2	3	2	2	1	3	3	4	4	2	2	2	2	2
1	1996	NA	45	2		ca. 6 bis 10 Stunden	4	3	3	3	3	3	3	2	1	2	3	2	1	2	3	2	3	3	3	2	2	1	3	3	1	3	3	3	1	3	3	3	3	3	2	2	2	2
2	1996	37.5	39	2		0	4	3	3	1	2	1	3	3	4	3	2	3	1	2	2	3	2	3	2	2	1	1	3	4	3	3	1	3	1	3	2	3	2	4	1	3	1	2
2	1993	40	45	2		20	3	3	3	2	3	2	4	3	2	3	3	3	2	3	2	3	3	3	2	2	2	2	3	3	2	3	3	2	1	3	2	3	3	4	2	1	2	2
2	1983	39	39	1	2	7	4	4	3	2	2	2	4	3	1	2	2	3	1	2	2	4	3	4	2	1	1	2	4	2	1	2	2	2	1	2	2	3	3	4	2	1	1	2
1	1992	32	35	2		15	4	3	4	2	3	2	3	4	2	3	2	4	1	3	2	4	3	3	1	1	2	2	4	4	2	3	2	3	1	4	2	3	3	4	2	3	2	3
2	1996	40	40	2		9	3	2	1	1	2	1	3	4	3	4	3	3	3	4	3	4	3	4	2	2	2	3	3	4	3	4	3	4	1	4	3	3	3	4	3	1	2	3
2	1995	35	40	2		9.75	4	4	4	3	4	2	4	3	3	2	4	2	3	3	4	3	4	3	3	2	3	2	2	1	1	1	2	3	1	2	2	2	2	1	2	1	1	2
2	1992	30	24	3		15	4	4	5	4	4	3	3	2	2	1	2	1	1	1	3	1	3	2	3	1	3	2	4	4	2	2	1	3	1	3	2	3	3	4	1	3	1	2
2	1998	40	40	2		2020-12-06	4	4	3	3	3	3	3	3	2	4	4	3	1	3	2	3	3	4	3	3	2	2	4	4	3	4	4	4	1	4	3	4	3	4	3	4	2	3
1	1996	40	44	2		20	4	4	3	3	2	2	4	3	2	1	3	2	4	4	2	4	4	2	1	3	3	3	2	1	1	2	2	3	1	3	1	2	1	3	1	2	1	2
2		41	41	1	4	0	4	4	4	4	4	4	3	4	3	3	3	4	3	3	3	4	3	2	3	3	3	3	2	1	-9	1	-9	-9	-9	1	-9	3	-9	-9	-9	-9	-9	1
1	1969	30	35-38	1	5	3	3	3	4	2	3	2	4	3	3	3	4	3	4	3	4	3	4	3	2	2	4	2	3	4	2	4	2	3	1	3	2	4	4	4	2	3	2	4
1	1998	40	45	2		10	4	4	3	3	4	2	3	3	3	2	3	2	1	2	2	2	4	3	2	1	2	1	3	4	2	4	3	3	1	4	2	4	4	4	2	3	2	3
2	1991	41	45	2		14	3	4	3	1	2	2	3	3	3	4	4	4	1	4	4	4	4	4	3	3	3	3	3	4	3	3	2	3	1	3	3	3	3	3	3	3	3	2
1	1992	40	40	1	0	10	4	3	2	1	2	2	3	4	2	3	3	3	1	3	1	4	3	3	1	1	1	2	4	1	1	3	2	3	1	3	1	4	3	3	2	3	1	2
1	1993	36	40	2		12	4	3	4	4	4	2	3	1	1	3	3	3	1	3	2	-9	3	2	2	2	1	2	3	3	1	3	2	3	1	3	2	3	2	3	1	3	1	2
2	1971	39	50	1	14	3	3	3	3	2	2	1	3	3	3	2	3	2	2	3	3	3	3	3	3	3	3	2	2	3	2	3	2	3	2	3	1	3	2	3	2	3	2	3
1	1992	39	45	2		12	4	3	3	3	2	2	-9	4	3	4	4	4	1	4	1	4	3	4	1	4	1	4	4	2	2	3	4	2	2	1	4	3	4	2	3	1	3	1
2	1991	38	42	2		15	4	4	3	2	3	3	3	4	1	3	3	3	1	3	2	4	3	3	2	3	1	2	2	1	1	2	1	2	1	2	1	2	1	3	1	3	1	2
1	1989	40	45	2		10	3	2	2	2	2	1	3	4	2	3	2	3	1	3	2	4	3	4	2	4	1	2	3	3	2	2	2	2	3	2	3	3	2	3	3	2	2	2
1	1989	40	42	2		15	4	4	3	4	4	3	3	3	2	3	1	3	1	2	1	3	2	2	2	2	1	2	3	4	1	4	2	3	1	4	2	4	3	4	2	3	2	4
2	1987	40	55	2		10	3	3	3	2	3	2	1	3	1	4	1	3	1	3	2	3	1	4	1	2	1	3	2	3	1	2	1	2	1	3	1	3	2	4	2	2	1	3
1	1994	40	45	2		20	3	3	2	2	1	3	3	3	2	3	2	3	1	3	1	3	3	3	3	3	2	2	3	3	1	4	3	3	1	3	1	3	3	3	2	3	2	3
1	1995	34	40	2		15	3	3	4	1	3	2	4	2	3	4	4	1	3	2	3	4	4	2	1	3	4	3	4	3	3	3	3	3	3	3	3	3	3	3	3	3	3	3
1	1997	38	42.5	2			4	3	4	3	2	2	4	3	4	2	4	3	2	-9	3	3	4	3	4	3	3	2	3	4	3	4	-9	3	1	3	2	3	3	4	3	3	2	3
1	1994	36	40	2		15	4	3	3	2	3	3	4	4	2	3	3	4	1	3	2	3	3	4	1	3	3	2	4	4	2	3	4	4	1	4	2	4	3	4	2	3	2	2
1	1997	36	36	1	10	12	3	3	4	2	3	2	4	2	3	4	4	2	4	2	4	3	4	4	4	2	4	4	3	2	3	2	3	2	2	4	4	4	4	4	2	4	3	3
2	1990	40	35	2		16	4	2	4	4	3	1	3	3	3	3	4	2	1	2	3	3	2	4	1	2	1	2	3	3	2	3	1	3	1	3	1	3	2	3	1	2	1	1
1	1992	35	40	2		12	3	4	3	3	3	3	4	3	3	3	3	2	1	2	3	3	3	3	3	3	3	2	3	4	2	3	3	3	1	4	2	3	3	3	3	3	1	2
2	1997	38	42	2		18	3	3	3	1	2	1	3	4	2	2	2	3	1	3	2	3	2	3	1	2	1	1	3	2	2	2	2	3	1	3	2	3	3	3	2	2	1	2
1	1984	39	40	2		9	3	3	1	1	2	2	4	4	1	3	2	2	1	4	1	4	2	4	2	2	1	2	3	3	1	3	2	1	1	3	1	4	3	3	1	1	2	3
1	1986	40	42	2		15	4	3	4	3	3	2	2	3	3	4	2	4	1	4	2	4	3	4	2	3	3	3	3	3	2	2	2	2	1	2	2	2	3	3	3	2	2	2
2	1993	40	45	1	1	15-20	4	4	2	3	4	4	2	4	1	3	2	1	1	3	2	2	3	4	2	1	1	1	2	2	1	3	2	2	1	4	1	4	2	4	1	2	1	1
2	1990	38.5	42	2		10	4	4	3	2	3	2	4	3	2	3	3	2	1	3	2	3	3	3	3	2	3	2	3	4	2	4	3	3	1	4	3	4	3	4	3	3	3	3
1	1991	40	45	2		10	3	2	3	2	3	2	3	3	2	3	3	3	1	3	3	3	3	4	2	2	2	2	3	3	3	3	3	3	1	2	3	3	3	3	2	2	2	2
1	28	40	40	2		20	3	2	4	4	3	2	3	3	2	2	2	2	1	3	2	3	3	3	1	2	4	2	2	2	1	4	3	3	1	4	2	4	2	4	2	3	2	4
1	1998	40	42	2		6	3	2	3	1	2	2	3	3	3	2	4	2	2	3	2	3	4	2	2	3	3	2	3	4	2	4	3	2	1	4	2	3	2	4	2	3	2	2
1	1984	35	35	2		3	4	3	2	1	4	2	4	3	2	2	3	4	1	2	3	2	4	2	3	1	3	1	2	1	1	2	2	2	1	2	2	2	2	2	2	2	2	2
1	1994	34	36	2		12	4	2	1	1	3	3	3	2	2	3	3	2	3	4	3	4	4	3	3	3	3	3	3	3	2	4	2	2	1	3	3	2	3	2	2	1	3	2
1	1192	40	48	1	0	12	5	4	4	4	4	4	4	3	3	3	4	2	4	3	4	3	4	4	4	3	4	2	2	4	2	4	2	4	1	4	2	4	2	4	2	3	2	4
1	1992	38	40	2		15	4	2	2	1	2	2	4	3	4	3	3	3	1	3	3	3	3	3	3	2	3	2	4	4	3	3	4	2	1	2	3	3	3	4	4	3	3	2
2	1980	40	45	1	2	0	4	4	4	4	4	3	3	3	3	3	3	2	2	3	2	3	3	3	4	2	4	3	3	2	2	3	3	2	2	3	2	3	3	3	3	2	3	1
1	1994	19	24	2		2	3	2	4	2	3	2	3	3	3	2	2	2	1	2	2	2	3	3	3	2	1	1	3	4	1	3	3	2	1	3	2	3	3	3	1	2	1	3
2	1973	38.5	40	1	0	14	1	1	1	1	2	1	4	4	1	3	2	3	1	4	2	4	3	4	2	2	1	3	2	2	1	3	1	3	1	3	1	3	2	3	1	1	1	2
1	1998	40	40	2		12	4	3	3	3	3	2	3	2	-9	-9	-9	-9	-9	-9	-9	-9	-9	-9	-9	-9	-9	-9	2	3	-9	-9	-9	-9	-9	-9	-9	-9	-9	-9	-9	-9	-9	-9
1	1991	39	42	2		10	4	4	4	3	4	4	4	3	3	3	3	2	2	3	3	2	4	3	2	2	2	1	4	4	1	3	3	2	1	3	2	3	3	3	2	2	3	1
1	1997	24	26	2		8	4	2	2	1	2	2	3	4	3	3	3	2	2	3	2	3	3	3	2	2	2	2	4	4	3	4	4	3	2	4	3	4	4	4	4	3	3	3
2	1994	40	41	2		14	3	2	3	1	2	2	2	3	1	2	2	3	1	2	2	3	2	3	2	2	1	1	2	2	1	2	1	3	1	2	2	3	2	2	2	2	2	2
2	1983	42	50	1	0	10	5	4	5	5	4	2	3	3	2	3	2	2	1	2	2	3	4	3	2	3	1	1	2	1	1	3	1	2	1	2	1	3	1	3	1	2	1	2
2	1978	38.5	39.5	2		5	3	3	3	2	3	2	3	2	2	2	2	3	1	2	2	2	1	3	3	2	2	2	2	3	2	2	2	2	2	3	2	2	2	2	2	2	2	2
1	1995	39	40	2		10	4	3	3	3	3	2	4	3	2	3	4	3	1	3	3	3	3	3	3	3	3	1	4	4	1	4	4	4	1	4	2	4	4	4	2	4	3	2
1	1992	40	45	2		20	4	4	4	4	4	2	4	3	1	2	3	2	1	2	3	3	3	3	3	2	2	1	3	3	1	3	3	3	1	3	2	3	3	4	3	2	3	3
1	1973	40	40-45	1	4	10	3	3	4	2	3	2	3	4	1	4	3	3	1	3	1	3	2	4	3	3	1	2	2	2	1	2	2	2	1	2	1	3	1	3	1	3	1	2
1	1992	40	40	1	4	0	5	4	4	4	4	3	3	2	1	3	1	2	1	2	3	2	2	3	2	2	1	2	2	2	1	4	1	2	1	2	1	3	1	2	1	1	1	1
1	1992						4	4	3	3	3	3	4	3	3	4	-9	3	4	4	4	4	4	4	4	3	3	3	4	4	3	4	4	4	2	4	4	4	4	4	4	2	3	2
1	1992	38.5	45	2		0	4	4	4	3	3	4	3	4	1	4	3	3	1	3	2	4	4	4	3	3	2	3	4	4	1	3	2	2	1	4	3	4	3	4	2	3	2	1
1	1983	40	43	1	5	15	4	4	4	3	4	3	3	4	2	3	4	3	1	3	2	3	3	3	2	2	2	3	1	2	1	2	2	1	1	2	2	3	2	4	1	2	1	2
1	1995	40	42	2		12	4	4	3	2	4	2	4	2	1	2	4	2	1	2	3	3	3	3	1	1	2	1	4	3	1	4	3	2	1	3	2	3	4	4	1	1	2	3
1	1982	35	40	2		30	4	4	4	4	4	2	2	2	1	2	3	1	1	2	4	2	3	2	4	3	3	1	1	3	1	4	1	4	1	4	1	4	1	3	1	3	1	3
1	1996	40	50	2		8	4	4	2	3	4	2	3	3	2	4	4	2	1	3	3	4	4	4	4	3	1	2	4	3	1	4	4	3	1	3	3	4	4	4	2	3	2	2
1	1991	32	38	1	60	9	2	3	2	1	2	1	3	4	3	4	4	3	1	3	2	4	4	3	3	4	2	2	4	4	1	4	3	4	1	4	2	4	4	4	1	3	1	4
1	1992	40	43	2		12	3	1	1	2	2	1	4	3	1	2	4	1	1	2	2	3	3	2	2	1	2	1	2	4	1	4	2	3	1	4	2	4	3	3	1	3	1	2
1	1992	40	40	2		15	4	4	4	3	4	3	4	2	2	2	3	2	1	1	4	2	4	2	4	2	2	1	4	3	2	3	3	3	1	3	2	4	3	3	1	2	1	2
2	1989	40	45	1	0	28	1	2	1	1	2	2	2	4	2	4	2	4	2	4	2	4	2	4	2	3	2	4	2	4	1	4	2	4	1	4	2	4	1	4	1	2	1	3
2	1991	40	50	1	4	15	4	4	4	2	4	3	4	3	1	3	3	2	1	2	3	3	3	4	1	2	1	3	1	1	2	3	2	1	3	2	1	2	1	2	1	2	3	2
1	1994	40	45	2		20	5	4	4	3	3	3	3	3	2	2	4	2	1	2	3	2	4	3	3	2	2	2	3	3	2	3	2	3	1	3	3	3	3	3	2	2	2	2
2	1989	40	41	2		1	4	4	3	3	3	2	3	3	3	3	3	3	1	3	2	3	2	3	1	2	2	3	2	2	4	3	2	2	1	2	2	3	2	3	2	3	3	3
1	1981	34	34	2		25	2	2	1	1	1	1	4	4	2	3	4	3	2	2	1	3	2	3	4	2	2	1	2	4	1	4	2	4	1	4	1	4	1	4	2	3	1	3
1	1995	39	43	2		12	4	4	3	3	3	3	4	3	3	3	3	2	1	2	2	3	3	3	2	2	2	2	3	2	1	2	2	1	1	2	2	3	2	3	1	1	1	2
1	1983	40	50	2		10	4	2	3	4	4	2	4	3	2	3	3	2	1	3	2	3	3	4	3	2	1	1	3	2	1	4	3	2	1	4	1	4	3	4	2	2	1	2
2	1990	24	30	1	4	15	4	3	3	2	3	2	3	4	3	3	2	3	1	3	2	3	2	3	2	2	2	4	3	3	2	4	2	3	2	3	2	3	2	3	3	2	2	4
2	1983	40	48	2		10	4	4	4	3	4	4	4	4	3	2	4	3	2	2	3	3	3	3	3	4	3	1	3	3	1	3	2	4	1	3	1	3	2	3	1	2	1	2
1	1992	40	43	1	0	4.5	4	3	2	1	2	2	4	3	2	2	3	3	1	3	2	3	4	2	2	2	1	2	3	3	1	2	3	2	1	3	2	2	2	4	3	1	1	3
1	1992	20	19	2		21	4	4	5	4	4	4	4	2	3	1	4	3	3	1	4	1	2	2	4	4	4	1	2	2	1	3	1	1	1	4	1	4	1	4	1	1	1	2
1	1989	32	30	2		0	4	4	4	3	4	2	3	3	1	3	4	4	1	3	3	4	4	4	4	4	3	2	3	3	1	4	1	4	1	4	2	4	3	4	2	3	1	3
1	1992	41	43	2		0	5	5	4	4	4	4	4	3	3	3	4	2	3	3	4	3	4	2	3	2	2	1	4	3	1	4	3	4	1	3	3	4	3	3	2	3	2	3
1	1992	39	43	2		16	4	4	5	5	4	3	2	3	3	3	2	2	2	3	2	2	2	2	1	1	1	2	2	1	1	3	1	3	1	3	1	3	1	3	1	1	1	2
1	1989	40	47	2		6	4	4	4	2	3	3	3	3	1	3	3	3	1	3	2	4	3	4	2	1	1	2	3	3	1	4	2	3	1	4	2	3	3	3	2	2	3	2
1	1994	25	25	2		15	4	3	5	3	2	2	2	4	2	4	2	2	3	3	1	4	3	4	4	4	4	2	4	4	2	4	4	4	1	4	2	4	4	4	1	4	1	4
1	1992	40	40	2		6	4	4	3	4	4	4	3	3	2	3	3	2	2	2	2	2	4	3	2	2	2	1	2	2	2	1	1	2	2	2	2	2	2	2	2	1	-9	1
1	1993	39	42	2		0	2	2	2	2	2	2	4	4	2	4	3	4	1	4	1	4	3	4	2	3	1	4	2	1	1	1	2	2	1	1	2	1	2	2	2	1	2	1
2	1987	41	48	1	6	1	1	3	1	2	2	1	3	4	2	3	1	1	1	3	1	3	2	4	1	2	2	2	3	4	1	4	2	1	1	4	1	3	3	4	1	1	1	3
2	1977	40	40	1	4	10	4	3	4	3	4	4	3	3	2	1	2	2	1	2	2	2	2	3	2	1	2	1	2	1	1	3	1	3	1	2	1	3	2	2	1	1	3	2
1	1988	41	45	2		0	4	4	4	4	4	4	3	3	1	2	3	2	1	2	2	2	3	2	3	2	2	1	3	4	1	4	3	4	1	4	2	4	3	4	2	3	2	4
1	1989	39	39	2		15	3	3	2	3	4	3	3	4	3	4	4	3	1	4	2	4	4	4	2	2	2	2	4	4	3	4	3	4	1	4	1	3	3	4	1	3	2	3
1	1993	32	32	2		3	4	4	3	2	3	1	3	3	4	4	4	3	1	3	2	3	4	4	2	2	2	2	4	3	3	3	4	4	1	4	2	3	4	4	2	2	2	3
1	1990	37.5	39	1	0	12	3	3	2	1	2	1	3	2	1	2	4	2	1	2	-9	4	4	3	4	2	3	1	3	4	1	3	2	4	1	4	3	4	3	4	3	3	2	3
1		40	40	2		8	3	2	1	2	2	2	4	3	4	2	4	2	4	3	4	3	4	2	4	2	4	2	4	2	4	3	4	-9	3	2	4	3	4	2	4	2	4	2
1	1990	36	36	2		5	4	2	4	3	4	3	4	3	1	1	4	2	1	3	3	3	4	3	3	2	2	1	4	4	1	4	3	4	1	4	3	4	3	3	2	2	1	3
2	1992	45	50	1	6	10	2	4	4	4	2	4	2	3	2	3	2	3	2	3	2	2	2	2	3	2	2	3	2	2	2	3	3	2	3	3	2	3	4	3	3	2	2	2
2	1995	40	44	2		15	2	2	1	2	1	1	2	4	3	3	2	3	3	3	1	4	3	4	2	3	1	3	4	4	3	2	3	3	1	3	2	4	3	2	1	4	2	2
2	1993	39.8	39.8	2		15	4	3	4	1	2	4	2	4	2	4	2	4	1	4	2	4	2	3	2	3	2	3	3	2	3	3	3	2	1	3	3	3	3	4	3	1	3	1
1	1995	37.5	38	2		15	4	4	3	3	3	4	3	2	2	2	3	3	1	2	1	2	3	2	2	2	2	1	2	3	1	3	2	3	1	3	1	3	2	3	1	2	3	1
1	1997	40	42	2		10	4	4	4	3	4	3	4	3	3	4	4	2	2	4	3	3	3	4	3	2	3	1	3	4	2	2	2	3	1	4	2	4	2	4	2	1	2	4
1	1990	38	43	1	0	10	4	2	3	1	2	2	4	3	2	3	4	2	2	3	3	2	4	4	2	3	2	2	2	1	2	2	1	2	1	3	1	3	2	1	1	3	2	3
1	1994	40	45	2		20	4	3	4	4	4	2	4	3	1	1	4	3	1	2	3	3	4	4	3	2	1	2	3	4	-9	4	3	4	1	4	1	4	2	4	1	4	1	4
1	1992	40	42	2		10	4	4	3	2	4	3	4	1	1	2	3	4	1	2	2	3	4	3	2	3	1	1	2	4	1	4	1	4	1	4	1	4	1	2	1	3	1	3
1	1986	40	45	2		9	4	3	3	2	3	2	4	4	2	3	3	4	1	4	2	4	4	4	3	2	3	1	4	4	1	4	4	4	1	4	3	4	4	4	3	3	3	3
1	1982	40	45	1	30	10	4	4	4	3	4	2	4	4	3	4	4	3	2	4	3	4	4	4	4	3	4	3	4	4	3	4	4	3	2	4	4	4	4	4	3	3	4	3
1	1992	39	40	2		0	3	3	4	4	4	3	4	2	3	2	3	2	1	3	1	3	4	4	4	1	2	1	-9	-9	-9	-9	-9	-9	-9	-9	-9	-9	-9	-9	-9	-9	-9	-9
1	1958	35	42	2		7	4	4	3	2	3	2	3	4	2	3	4	3	3	3	3	3	3	3	4	3	4	3	3	3	2	3	3	3	2	3	2	3	2	2	3	2	2	2
2	1987	40	43	2		15	4	3	4	3	4	2	3	3	2	1	3	2	1	2	3	3	4	3	2	3	2	2	3	2	1	3	2	3	1	2	1	3	4	3	2	3	2	3
1	1988	20	21-22	2		24	4	2	4	4	4	3	4	3	4	3	3	3	4	3	4	4	4	4	3	2	3	1	1	4	3	4	3	4	2	4	3	3	4	4	2	4	1	3
1	1990	39	41	2		12	4	2	3	2	2	1	3	4	4	2	4	3	2	3	3	3	4	2	3	3	3	2	3	4	3	4	3	4	1	3	2	3	3	4	2	3	2	4
1	1995	39.5	44	2		15	4	4	4	3	3	2	4	3	2	3	4	3	1	3	3	3	2	3	2	2	2	2	3	4	2	3	3	3	1	3	3	3	3	2	1	3	3	2
2	1985	39	40	2		9	3	3	4	4	4	3	3	1	1	1	1	1	1	1	4	1	2	2	3	2	2	1	2	3	1	4	2	3	1	4	2	4	2	3	2	2	1	4
1	1993	24	30	2		30	4	2	3	2	3	2	3	2	3	2	3	2	2	2	3	2	3	3	3	2	3	2	3	2	2	3	3	3	2	3	3	2	3	2	3	2	3	2
1	1991	39	42	2		14	4	3	4	4	3	4	4	3	1	3	4	3	1	3	2	4	2	4	3	2	3	1	3	3	1	3	2	3	1	4	1	3	2	4	1	2	1	2
1	1990	37.5	42.5	2		8	4	4	4	3	3	2	4	4	2	4	4	2	1	3	2	4	3	2	3	3	2	1	4	4	4	3	1	2	1	3	2	4	4	1	2	4	4	1
1	1985	35	38	2		15	4	3	4	3	3	2	3	3	3	4	4	2	2	3	3	3	4	4	3	2	3	2	3	3	2	3	3	3	2	3	3	4	4	4	2	2	3	3
1	1990	40	42	2		10	4	3	4	3	4	3	4	4	2	1	4	2	2	2	4	2	4	3	3	2	3	2	3	3	1	2	3	2	2	2	4	2	4	3	3	2	3	2
1	1992	32	38	2		15	3	1	3	2	1	3	3	4	1	3	3	4	1	3	2	3	4	4	3	2	2	3	3	4	1	3	2	4	1	4	2	4	4	4	2	2	1	4
1	1982	40	40	1	2	25	3	2	3	2	2	1	3	3	3	2	3	3	1	2	3	2	3	3	3	2	3	1	4	3	3	3	3	3	1	3	1	3	3	3	3	3	2	3
2	1990	40	50	2		10	3	2	4	1	2	2	2	3	3	4	1	4	1	3	1	4	1	4	1	4	2	3	2	4	4	4	3	4	1	4	2	4	2	4	2	4	4	4
1	1993	40	40	1	0	12	4	4	2	2	2	3	4	4	3	4	3	3	2	3	3	4	3	4	2	3	3	2	3	3	2	3	3	-9	2	4	3	4	3	4	2	2	2	3
1	1994	31.4	36	2		10	3	3	2	1	2	1	3	4	2	3	3	2	1	2	3	3	4	3	3	2	2	2	2	3	2	3	3	2	2	3	2	3	3	3	2	2	3	2
1	1995	32	37	2		10	4	3	4	2	4	3	3	2	2	3	3	2	1	3	2	3	4	2	2	1	1	1	3	3	1	3	2	3	1	3	1	3	2	3	1	3	1	3
2	1993	32	36	1	0	15	3	3	3	2	2	2	4	4	3	3	3	3	1	3	1	3	3	3	2	3	1	1	3	2	2	3	3	2	2	3	2	3	3	3	3	2	2	2
1		28	30	2		12	4	3	2	2	3	3	3	3	1	2	2	1	1	2	3	1	3	4	2	1	2	1	2	3	1	3	1	3	1	3	1	3	2	2	1	3	1	3
2	1992	41	41	2		12	4	3	3	2	4	2	3	1	3	2	4	2	2	1	4	3	2	3	4	1	1	2	4	2	1	4	1	3	2	4	1	4	2	1	2	2	1	2
2	1990	36	42	1	0	25	2	1	2	1	3	1	3	4	2	4	3	4	1	4	3	4	3	4	2	3	2	4	3	2	1	2	2	2	1	2	3	2	2	2	3	2	3	1
1	1992	39	42	2		10	3	2	2	2	1	1	4	4	2	4	3	3	1	4	2	4	4	4	2	3	2	3	4	3	2	3	4	4	3	3	3	3	4	4	1	1	2	1
2	1989	40	50	2		10	3	4	4	2	4	1	3	4	2	3	2	4	1	3	2	3	3	3	2	4	2	3	3	2	2	2	4	2	2	2	4	2	4	3	3	2	2	2
2	1979	40	40	2		20	3	3	2	1	1	2	3	3	3	2	3	3	3	2	3	4	4	3	3	1	2	1	2	2	1	2	2	3	2	3	2	3	3	2	3	2	3	1
1	1989	20	24	1	1	1	3	4	3	4	4	3	3	4	2	3	3	3	3	3	3	2	2	2	2	2	3	3	3	3	3	3	3	2	2	3	3	3	3	2	3	3	2	2
2		40	50	1	5	16	4	4	3	2	2	2	3	4	1	4	2	2	3	4	1	4	3	1	2	4	2	2	3	2	3	2	3	1	1	1	3	4	3	1	2	4	2	1
2	1991	20	20	2		20	3	1	2	1	3	3	4	4	2	2	4	3	1	3	2	3	3	4	1	2	1	2	2	4	1	4	2	4	1	4	2	4	2	4	1	3	2	4
1	1980	38	40	2		10	4	4	4	4	4	3	3	4	2	4	3	3	1	4	3	3	2	3	2	3	2	3	2	2	1	2	2	2	2	2	2	2	2	2	2	2	2	2
1	1987	35	48	1	4	12	4	4	3	3	4	2	2	4	1	4	2	3	1	4	1	3	2	4	2	3	2	3	1	1	1	2	2	3	1	2	2	3	2	3	1	1	1	2
1	1982	35	40	2		8	4	3	4	3	3	2	4	3	1	2	3	3	1	3	2	4	4	4	3	2	2	2	3	4	1	4	2	3	1	4	2	4	2	3	1	2	1	3
2	1993	38	54	1	4	12	4	3	3	2	3	2	4	3	2	3	3	2	1	3	2	4	3	3	2	2	2	2	2	3	2	3	1	3	1	3	1	4	3	3	1	3	1	3
1	1978	39	39	2		12	3	3	3	3	3	2	3	3	3	2	3	3	3	2	3	2	2	3	3	3	3	3	3	3	1	3	2	3	1	4	2	3	2	4	2	4	-9	2
2	1983	44	50	1	15	7	4	4	2	1	2	3	3	4	1	4	2	3	1	4	1	4	2	3	1	2	1	2	3	2	1	3	1	3	1	3	1	3	2	3	1	2	1	2
1	1994	38.75	38.75	2		18	4	3	2	2	3	2	4	3	1	3	3	3	1	3	2	3	3	2	2	1	1	1	4	3	1	2	3	2	1	2	2	2	4	3	3	2	4	1
1	1994	40	45	2		20	4	4	3	3	4	4	3	2	3	2	4	2	3	2	3	2	4	3	3	2	3	1	2	3	2	4	2	2	1	3	2	4	3	4	2	4	1	3
2	1986	40	45	2		15	4	4	4	2	4	2	3	4	2	3	2	4	1	3	1	3	2	4	1	4	1	3	4	3	3	2	3	2	1	3	3	3	3	4	2	2	1	2
1	1989	40	40	2		18	2	3	3	2	2	1	2	3	2	3	2	2	1	2	2	3	3	2	2	2	2	2	3	2	2	3	2	1	1	2	1	2	2	3	1	1	1	2
1	1983	39	40	2		6	3	2	1	1	2	1	4	4	2	4	3	3	1	4	2	3	4	3	2	2	2	1	4	4	2	3	4	3	1	3	2	3	4	3	3	3	3	2
2	1982	38	40	2		4	4	4	3	2	3	1	4	3	2	2	3	3	2	3	2	3	2	4	3	3	3	2	3	4	1	3	2	3	1	4	3	4	3	4	2	3	2	4
2	1986	37.5	42	1	3	15	4	3	4	2	4	3	2	4	1	4	2	3	1	4	1	4	2	3	1	4	1	3	3	3	1	3	1	4	1	3	1	3	1	4	1	4	1	3
1	1993	40	50	2		15	3	3	2	3	4	2	3	3	2	3	3	3	1	3	2	3	3	3	3	2	2	3	3	2	1	3	2	2	1	3	2	3	2	3	2	2	2	2
1	1990	38	39	2		9	4	4	4	3	3	2	4	3	-9	2	3	2	-9	2	3	2	3	3	3	2	3	2	3	3	-9	3	3	3	-9	3	3	4	3	4	-9	3	-9	-9
1	1988-06-27	42	45	2		0	3	3	3	2	3	2	3	3	1	2	3	3	1	2	3	2	4	3	2	3	1	1	3	2	1	3	2	1	1	3	2	4	3	2	2	1	1	-9
1	1987	40	50	2		20	4	3	4	3	4	3	3	2	2	2	3	2	3	2	3	2	3	2	3	2	3	1	2	3	1	4	1	1	1	4	1	4	1	4	1	2	1	4
2	1993	33	33	2		0	4	4	4	3	4	2	4	4	3	3	4	3	-9	4	3	3	4	4	3	2	2	2	3	3	3	2	3	2	2	2	-9	2	3	4	3	2	2	2
1	1993	35	40	2		15	4	4	4	4	4	4	3	3	1	3	2	3	1	3	2	3	-9	3	2	3	2	3	2	4	1	4	2	4	1	4	1	4	2	4	1	4	1	4
1	1991	35	39	2		9	4	3	2	2	2	3	2	3	1	3	2	2	1	3	2	4	4	4	3	2	1	1	3	2	1	4	2	2	1	4	2	4	3	3	1	1	1	4
1	1992	40	45	1	156	10	5	4	4	4	4	4	3	3	2	4	3	3	1	4	3	4	3	2	2	3	2	3	4	4	2	3	4	3	2	4	4	3	4	3	3	3	3	3
1	1989	40	40-45	2		16	3	2	2	1	2	2	3	3	3	3	3	3	1	3	3	3	2	3	3	-9	2	2	3	3	3	3	-9	3	2	3	3	3	2	3	2	2	2	3
1	1993						3	3	3	2	2	1	3	3	-9	-9	3	3	3	3	3	3	3	3	3	3	3	3	3	3	3	3	3	3	3	3	3	3	3	4	3	4	3	3
2	1990	40	50.76	2		6	3	1	1	1	2	2	4	4	1	4	1	4	4	3	2	4	2	2	2	4	1	2	3	2	1	4	3	2	1	4	2	2	3	3	4	1	2	2
1	1995	20	22	2		20	3	4	2	1	1	2	3	3	2	2	3	2	1	3	2	2	4	3	3	2	2	2	3	2	2	3	2	3	1	4	2	3	3	3	2	2	1	3
1	1994	20	26	2		20	3	3	4	3	4	2	2	2	2	1	3	2	2	2	3	2	4	2	3	1	2	1	3	2	1	2	3	1	2	3	1	3	2	3	2	2	1	2
1	1988	39.5	40	2		14	3	3	3	2	3	4	1	2	2	2	1	3	1	2	1	2	4	4	3	3	2	2	3	4	1	4	3	3	1	4	3	4	2	1	1	1	1	4
2	1998	40	43	2		12	4	3	2	2	2	4	3	4	2	4	2	4	1	4	1	4	3	3	-9	4	2	2	1	2	2	4	1	3	1	3	1	3	-9	-9	1	2	1	2
1	1993	32	32	2		9	4	4	2	2	4	2	3	2	2	2	2	1	2	2	2	2	2	2	2	2	2	1	2	2	2	2	2	2	1	2	2	2	2	4	2	2	2	1
2	1996	40	40	2		15	4	4	4	2	4	3	4	3	2	1	2	3	1	2	3	2	4	3	1	2	1	1	4	4	2	4	3	3	1	4	3	3	2	4	2	3	2	2
2	1994	30	40	1	0	20	4	3	4	4	3	4	2	3	2	3	3	4	2	4	3	4	4	3	2	2	2	4	2	2	2	2	1	2	1	3	3	4	2	3	1	2	2	3
1	1996	40	43	2			4	2	3	2	3	2	4	3	1	3	3	3	1	2	2	3	3	3	2	2	1	1	3	3	1	3	2	3	1	3	1	3	3	3	2	2	1	2
1	1993	28	30	-9	0	10	5	5	4	5	4	4	2	2	1	2	3	1	2	2	1	2	3	2	4	2	2	1	3	3	2	2	2	4	2	3	3	4	3	3	1	3	-9	2
1	1993	40	44	2		20	4	4	4	4	3	2	3	3	3	1	4	3	2	3	4	2	4	2	2	3	4	2	2	4	2	3	2	3	2	-9	2	4	2	3	2	3	1	3
1	1991	30	28	1	0	9	3	3	4	3	3	4	4	2	4	2	4	1	3	1	4	2	4	2	4	2	4	3	2	4	1	4	1	4	1	4	1	4	2	4	1	2	1	4
1	1990	39	35	1		12	4	3	2	2	3	4	3	2	3	2	4	2	2	3	3	2	4	3	3	2	2	1	2	4	2	4	2	1	1	4	1	3	2	2	1	1	2	3
2	1995	40	40	2		2020-10-01	3	3	2	1	2	1	3	4	2	4	3	4	1	4	2	4	2	4	1	4	1	3	3	1	2	2	2	1	1	2	2	3	2	3	1	2	1	4
1		20	25	2		15	3	3	3	2	3	2	4	3	1	2	3	2	1	2	1	2	4	3	2	1	1	1	3	1	1	3	2	1	1	2	1	3	4	3	2	1	1	2
2	1995	38	43	2		20	4	4	3	3	4	3	3	4	3	3	3	2	2	3	3	4	2	3	3	4	1	2	3	1	2	2	3	2	1	1	4	2	3	2	2	1	2	-9
1	1997	39	42	2		10	4	3	4	3	4	2	3	3	3	2	3	2	3	3	2	2	3	2	2	2	2	1	3	3	3	2	3	2	3	3	2	2	3	2	2	2	2	1
2	1994	39	40	2		15	4	4	3	2	4	3	3	3	2	4	3	4	1	3	1	4	3	3	2	1	1	3	2	3	1	4	2	2	1	3	1	3	3	4	2	1	1	3
1	1997	40	40	2		20	4	4	3	3	3	4	4	3	2	2	3	2	3	1	4	2	4	2	4	2	4	1	3	4	2	4	2	4	1	4	2	4	2	4	1	4	2	4
2	1991	35	40	2		15	4	2	2	1	2	1	4	4	4	2	4	3	1	3	2	3	4	4	3	2	1	2	3	2	3	3	3	4	1	3	2	4	2	3	2	1	2	2
2	1989	40	36	1	3	6	4	4	3	2	3	3	4	4	3	3	4	2	2	3	3	2	3	3	3	2	2	1	2	3	2	2	2	2	1	2	2	3	2	2	2	2	2	2
2	1990	39	45	1	3	10	3	3	1	1	2	1	3	2	1	2	2	2	1	2	1	2	2	3	2	2	1	1	2	2	1	2	2	2	1	2	2	3	2	4	1	2	1	3
2	1998	37.5	38	2		10	3	3	3	2	3	3	3	3	3	3	3	2	1	3	2	3	2	3	2	2	1	2	-9	-9	-9	-9	-9	-9	-9	-9	-9	-9	-9	-9	-9	-9	-9	-9
2	1992	42	45	2		9	3	2	3	2	2	1	3	2	3	2	4	2	3	1	2	1	3	4	2	2	3	4	3	2	3	3	3	2	2	3	1	3	3	4	2	2	3	4
2	1983	30	35	1	5	20	3	3	2	2	3	1	4	4	4	4	3	2	3	3	2	4	2	4	4	3	3	2	3	2	2	2	2	3	1	3	1	3	2	4	2	2	1	2
1	21	37.4	45	2		19	3	2	3	3	1	1	3	4	2	4	4	3	1	3	2	3	3	3	2	1	2	1	2	4	1	4	2	4	1	4	1	4	3	4	1	2	1	4
2	1990	38	40	2		9	4	3	2	1	2	1	4	3	1	3	3	3	1	3	2	3	4	4	2	3	1	3	3	2	1	3	1	3	1	3	1	3	2	3	1	1	3	2
2	1992	38	40	2		12	5	4	5	4	4	3	3	3	2	4	1	2	1	3	4	3	3	4	1	2	1	4	3	4	2	4	3	3	1	4	3	4	3	4	2	2	2	4
2	1994	40	42	1	0	18	5	3	4	2	4	2	4	4	3	3	4	3	2	3	3	3	4	3	4	4	3	1	2	1	2	4	2	3	2	2	3	3	2	2	3	2	2	3
2	1993	38	45	2		13	4	4	4	2	3	2	3	4	2	4	3	4	1	3	2	4	3	4	2	4	1	2	3	4	1	4	4	2	1	4	2	4	3	4	2	4	2	3
2	87	36	36	1	0	5	3	2	3	3	4	2	2	3	1	2	2	3	1	3	2	3	2	3	2	3	2	3	2	3	2	3	2	2	1	2	2	3	2	3	2	3	2	3
1	1994	35	40	1	0	20	4	4	4	3	4	2	3	3	2	3	2	3	1	3	2	4	4	3	1	3	1	2	1	2	1	2	3	1	1	2	4	1	2	1	3	1	3	1
2	1997	42	49	2		20	5	4	4	4	5	3	4	3	3	3	4	3	1	4	3	3	3	2	1	3	1	1	3	2	1	1	2	1	1	1	2	2	1	2	1	1	1	1
2	1996	40	60	2		10	5	5	5	5	4	2	3	2	2	2	3	3	1	2	3	3	2	3	2	2	1	4	4	4	2	4	3	3	1	4	4	4	4	3	2	3	3	3
2	1995	25.5	30	2		10	4	3	4	4	3	4	3	1	2	2	3	2	1	2	3	2	3	2	3	1	2	1	4	3	2	3	3	3	1	3	2	3	2	3	2	3	2	1
2	1992	39	42	2		9	4	3	3	4	4	4	2	2	1	2	2	2	1	2	2	2	1	3	3	3	2	1	2	3	2	3	2	3	1	3	2	3	2	3	2	3	2	3
2	1991	38	45	2		20	2	3	1	1	2	1	4	4	1	4	4	4	1	4	-9	4	4	4	4	4	1	4	1	1	1	2	1	1	1	1	4	1	2	1	1	1	4	1
1	1972	40	45	1	0	0	4	4	1	1	4	1	4	4	3	3	4	4	2	3	1	4	1	4	3	1	1	4	3	2	3	2	1	3	2	4	1	2	1	4	3	3	2	1
2	1989	35	7	-9	1	10	2	2	2	2	2	2	2	2	2	3	2	2	2	-9	2	1	2	2	1	2	2	3	3	3	1	1	1	1	1	1	1	1	2	2	1	2	2	2
2	1991	40	38	2		10	5	4	2	5	5	2	2	3	1	3	1	3	2	3	1	3	2	1	1	3	1	1	2	1	1	2	1	3	1	3	1	3	2	4	4	1	3	1
2		40	40	2		15	5	5	4	2	4	1	4	4	1	3	1	4	1	3	2	3	4	4	3	1	2	1	2	2	1	3	1	3	1	3	1	3	3	3	2	1	2	2
1	1992	40	40	2		0	2	2	2	3	2	1	3	4	2	4	3	4	1	3	2	4	4	4	2	3	1	1	2	3	1	4	1	4	1	4	1	4	2	2	1	4	1	4
2	1993	39	40	2		10	4	4	4	2	3	2	4	3	1	2	3	3	1	2	2	3	3	3	3	3	2	1	3	4	1	4	3	4	1	3	2	4	1	3	3	3	2	2
2	1994	16	72	2		10	5	5	3	4	4	3	3	3	3	2	2	3	2	3	1	3	2	3	2	3	2	3	2	2	1	1	1	1	1	1	4	2	4	2	1	1	2	1
2	1993	38	39	2		9 (FOM-Studium)	4	3	2	2	2	1	3	3	2	3	2	2	1	2	2	3	2	3	1	2	1	1	3	3	1	2	2	2	1	3	1	3	3	2	1	2	1	2
2	1993	37.5	40	2		15	4	4	4	2	3	2	4	2	2	2	4	3	1	3	2	3	3	3	3	2	3	1	-9	-9	-9	-9	-9	-9	-9	-9	-9	-9	-9	-9	-9	-9	-9	-9
1	1994	28	31	2		14	4	4	3	1	3	2	3	4	1	4	2	3	1	3	2	4	3	2	1	3	1	3	2	3	1	2	2	3	1	2	2	4	3	4	1	3	1	3
2	1983	39	45	2		10	4	2	3	1	2	1	3	2	2	2	3	4	1	2	1	4	3	2	2	2	2	3	4	4	2	4	2	3	1	3	1	3	2	3	3	3	2	4
2	1992	39	39	2		9	3	2	4	2	3	1	4	2	3	2	4	3	1	2	2	2	4	3	4	2	4	1	4	3	3	3	4	-9	1	3	3	4	3	4	4	1	4	1
2	1989	40	42	2		10	4	3	3	2	2	1	4	2	1	3	3	3	1	2	3	3	2	2	2	3	1	1	3	3	1	3	3	3	1	3	3	3	3	3	1	1	2	2
2	1994	38.5	40	1	0	9	4	4	3	2	4	4	3	3	3	3	3	2	3	3	3	2	2	2	3	2	3	2	3	3	3	3	2	2	2	3	2	3	3	3	2	2	3	2
2	1995	35	42	2		18	3	3	2	4	4	2	3	4	3	4	2	4	1	4	1	3	3	3	1	3	2	3	2	1	4	1	1	1	4	1	2	1	1	3	-9	1	1	2
2	1990	40	60	1	10	10	5	5	5	5	5	5	4	4	4	4	4	4	4	4	1	4	4	4	1	4	4	2	1	1	1	1	1	1	1	1	1	1	1	1	4	1	1	1
2	1993	39	39	2		10	4	3	3	2	3	3	4	2	1	2	3	3	1	3	2	3	3	2	2	2	1	1	2	3	1	4	1	3	1	4	1	4	2	4	1	3	1	2
2	1993	40	60	2		20	4	4	3	3	4	3	4	3	3	3	2	4	2	3	3	4	3	4	2	3	3	1	4	2	2	1	3	2	2	2	3	4	3	3	2	2	2	1
2	1989	38.5	38.5	2		9	5	2	1	1	4	1	4	4	3	4	3	4	1	4	2	4	4	3	2	2	1	2	2	3	2	3	2	3	1	3	2	3	3	4	2	3	2	3
2	1996	38	36	2		12	4	3	4	3	3	2	3	3	2	2	3	3	3	3	3	1	3	3	3	3	3	3	3	3	2	3	3	3	1	3	2	3	3	3	2	2	2	3
2	1995	40	50	1	2	20	4	4	3	4	4	2	2	4	2	4	2	3	1	4	1	-9	2	4	1	2	1	2	2	3	2	3	2	3	1	3	1	3	2	4	2	2	3	2
2	1987	39	39	2		10	3	3	3	2	3	4	3	4	3	3	2	3	1	3	1	3	1	3	1	4	1	1	4	4	3	3	1	4	1	4	2	4	2	3	2	3	2	2
2	1995	40	40	2		9	3	4	1	2	2	1	3	3	2	2	2	3	1	3	2	3	3	2	3	2	2	2	3	4	2	3	2	3	2	4	2	4	3	3	2	3	2	3
2	1993	38	40	2		15	4	3	3	2	3	1	3	3	2	2	1	2	2	2	2	3	2	3	2	2	1	2	2	2	2	2	2	2	2	2	2	2	2	2	2	2	2	2
2	1989	41.5	45	1	0	8	4	4	2	3	4	3	4	3	2	3	4	4	2	3	2	4	4	3	4	4	4	3	3	3	3	3	3	3	3	3	3	3	3	3	3	3	3	3
1	1996	39	42	1		16 bis 20	4	4	4	4	4	4	3	3	3	2	4	2	1	2	2	2	2	2	2	2	2	1	1	1	1	1	1	1	1	2	1	4	2	2	1	1	1	3
2	1971	NA	40 Stunden	3		10-13 Stunden	4	3	4	4	5	5	4	-9	4	3	4	4	2	4	2	3	4	4	3	4	3	3	3	2	3	2	3	4	2	2	3	4	2	2	3	2	2	2
1	1978	40	50	1	0	10	4	4	4	3	4	4	4	3	3	2	3	4	2	1	2	3	2	4	3	4	3	1	1	4	1	4	1	4	1	4	1	4	4	4	1	4	1	4
2	1993	40	45	2		4.5	4	4	3	2	2	2	4	2	2	3	4	2	3	2	4	3	3	3	2	1	2	2	2	2	1	2	3	1	1	2	3	2	2	2	1	2	3	1
2	1992	39	42	2		13	4	3	3	3	2	1	3	3	3	2	4	3	2	2	4	3	4	4	4	2	4	2	1	2	2	3	2	3	1	3	2	3	2	3	2	2	1	2
2	1993	41	41	2		12	4	3	1	2	3	1	1	4	1	4	1	4	1	4	1	4	1	4	1	3	1	3	4	4	1	3	1	2	1	3	1	3	2	2	2	1	1	2
2	1997	38.5	42	1	0	30	4	4	4	4	4	4	3	2	3	2	2	2	1	3	2	3	2	3	2	3	2	2	2	2	2	2	2	2	2	2	2	2	2	2	2	2	2	2
2	1987	40	40	3		15	4	4	4	2	4	4	3	3	1	2	2	3	1	2	2	2	3	3	3	2	1	1	3	3	1	2	2	3	1	2	2	2	3	2	2	2	1	2
2	1990	42	44	2		10	4	3	1	2	4	2	4	3	1	3	3	2	1	3	1	4	4	2	1	1	1	2	4	4	1	3	2	3	1	3	2	3	4	4	2	2	1	1
2	1990	40	40	2		44	3	3	3	2	3	3	3	2	2	3	3	3	1	3	2	3	3	4	2	3	1	2	3	1	1	2	3	3	1	2	3	4	3	3	3	2	2	2
2	1993	40	42	2		2	4	3	2	2	4	2	3	4	2	3	3	2	1	-9	-9	4	3	4	3	1	2	2	4	4	2	3	3	2	1	3	1	4	3	3	2	1	1	2
1	1993	42	46	2		9	4	3	2	1	3	2	4	4	4	4	4	4	1	3	2	4	3	3	1	1	2	2	3	2	2	2	1	2	1	3	1	3	2	4	3	1	1	1
2	1994	40	45	2		16	4	3	4	2	4	3	3	2	2	2	3	3	1	2	3	2	3	2	4	3	2	1	2	1	1	3	1	2	1	3	1	4	2	3	1	4	1	3
2	1993	40	40	1	6	15	4	4	4	4	4	3	4	3	2	2	3	4	1	1	3	3	3	2	2	3	1	1	2	1	1	2	1	2	1	1	3	1	3	2	2	1	1	1
1	1993	32	32	2		15	3	3	3	3	3	3	3	3	2	3	2	-9	1	2	1	2	3	3	2	3	-9	1	2	3	1	3	2	3	1	3	2	4	3	3	1	2	2	3
2	1985	40	45	2		19	4	4	1	1	2	2	2	4	1	3	2	3	1	3	1	4	4	4	2	3	1	2	2	3	1	4	2	2	1	3	2	3	-9	4	1	2	1	2
2	1996	55	60	1	3	15	3	3	2	1	2	1	4	3	4	4	4	4	1	4	1	4	2	4	1	3	2	3	4	-9	-9	-9	-9	-9	-9	-9	-9	-9	-9	-9	-9	-9	-9	-9
1	1988	39	39	2		15	4	3	3	4	4	4	2	3	1	3	2	2	1	3	2	3	3	2	2	2	1	2	3	3	2	2	2	2	1	3	2	3	3	2	-9	3	2	2
1	1989	40	40	2		10	5	4	4	4	4	4	4	1	1	2	4	2	1	1	4	2	4	2	4	1	4	1	4	4	1	4	2	4	1	4	1	4	3	4	1	2	1	1
1	1993	40	30	1	7	0	4	2	1	1	1	1	4	3	1	2	4	2	1	3	2	3	4	3	3	2	1	1	2	1	1	3	1	1	1	3	1	3	3	2	2	1	1	2
2	1983	39	39	2		10	4	4	4	3	3	3	3	3	2	3	3	2	1	2	3	3	3	3	3	2	1	1	3	3	1	3	3	3	1	3	1	3	2	3	2	3	2	2
2	1994	38.5	38.5	2		20	3	3	2	2	3	2	3	4	3	3	2	3	1	3	2	3	4	3	1	3	2	3	3	3	1	3	2	2	1	3	2	2	3	2	2	2	2	3
2	1989	40	40	2		15	4	4	4	3	5	4	2	4	3	3	1	4	1	4	1	4	2	3	2	2	1	1	2	1	1	1	1	2	1	3	1	4	2	3	1	1	2	1
2	1991	36	36	2		12	4	3	3	4	4	4	4	4	3	3	4	4	1	3	2	4	3	3	2	3	2	2	3	4	3	2	3	2	1	3	3	3	3	4	2	2	2	-9
2	1998	35	37	2		12	4	3	4	2	3	1	4	4	3	3	4	3	2	3	2	3	4	3	2	2	2	1	3	2	3	4	3	4	2	4	1	3	4	3	2	3	2	4
2	1992	40	43	2		10	4	2	3	2	2	1	4	4	2	2	2	3	1	3	1	3	1	4	1	3	1	2	3	2	1	2	1	2	1	2	2	2	1	3	1	2	1	1
2	1995	32	34	2		12	4	3	3	1	3	2	3	3	1	3	4	2	1	2	3	2	3	3	2	1	2	1	4	3	1	2	3	2	1	2	2	3	3	3	2	2	2	2
2	1995	38	38	2		12	3	3	1	1	2	2	3	3	3	2	2	2	1	2	1	3	3	2	1	4	2	1	4	4	1	3	2	1	1	3	2	3	1	3	1	2	1	1
1	1993	39	45	1	0	15	4	4	4	3	4	3	3	4	3	3	3	-9	3	3	3	3	4	3	2	2	2	1	2	3	3	3	2	3	2	2	3	3	4	3	2	2	2	2
2	1994	24	24	2		20	4	4	3	2	4	3	2	1	2	3	1	3	1	2	1	4	1	4	2	1	1	2	2	4	2	3	2	4	1	3	2	4	2	4	1	1	1	3
1	1991	32	32	2		8	3	3	2	1	1	2	4	3	1	1	4	1	1	2	3	2	3	2	1	2	1	1	4	2	1	2	3	1	1	2	3	2	3	2	1	2	1	2
2	1995	40	40	2		10	4	3	3	2	2	2	3	3	2	3	3	3	1	2	2	3	3	3	2	2	3	1	4	4	4	3	2	3	1	4	3	4	3	3	3	3	3	3
2	1993	30	30	2		12	4	3	3	2	2	2	3	3	3	2	4	3	1	3	3	3	3	3	1	3	1	2	2	3	2	2	3	2	1	2	2	3	2	2	2	2	2	2
2	1987	40	38	1	9	8	4	2	3	2	3	1	3	4	1	3	2	3	1	4	2	3	3	4	2	1	2	2	3	2	1	2	2	3	1	3	2	3	3	4	2	1	1	4
2	1975	39	42	1	0	15	4	4	4	3	4	4	3	4	4	2	-9	3	3	3	4	4	4	4	-9	3	3	2	3	2	2	2	2	2	1	3	2	3	3	2	3	1	2	2
2	1986	40	50	1	0	10	3	2	4	2	4	2	3	3	2	2	3	2	2	2	3	3	2	2	3	1	3	1	3	3	3	2	3	3	2	2	2	3	2	-9	2	3	2	3
2	1993	30	42	2		20	4	4	4	3	3	3	4	4	4	4	4	4	1	4	2	4	3	4	2	3	2	3	3	3	1	2	2	2	1	3	1	2	2	2	2	2	2	2
1	1993	20	22	2		27	4	4	3	3	4	2	2	3	2	2	3	1	1	2	3	2	2	3	3	1	2	1	1	3	1	2	2	3	1	2	2	4	2	3	1	3	2	3
2	1991	39	40	1	0	20	3	2	2	1	2	1	3	3	2	3	3	3	1	3	2	2	3	3	3	1	2	3	3	2	2	2	3	2	1	2	-9	3	2	3	3	2	2	2
2	1983	40	45	1	0	12	4	3	3	3	4	2	3	2	2	3	2	2	1	2	3	2	2	3	2	3	2	2	2	2	1	2	2	2	1	2	2	2	2	3	2	2	1	2
2	1980	39.5	40	2		20	4	4	4	3	4	3	4	3	3	2	3	2	2	2	3	2	3	2	2	3	2	2	2	3	2	3	2	2	2	2	2	2	2	2	2	2	2	2
2	1988	28	42	1	0	17	4	3	4	3	3	3	2	4	1	3	2	4	1	3	2	4	2	3	2	2	1	3	1	3	1	4	2	3	1	3	1	4	1	3	1	2	1	4
2	1991	31	35	1	0	11	4	4	4	4	4	4	3	4	3	4	3	2	1	2	4	2	3	2	4	2	3	2	4	4	2	3	2	4	1	3	2	4	3	3	2	2	2	2
2	1985	40	43	2		15	4	4	4	3	4	1	2	2	3	3	2	3	1	3	2	3	1	1	2	3	4	2	3	1	3	2	4	2	2	2	3	2	4	3	3	1	3	1
2	1994	35.5	45	3		18	5	4	4	4	4	3	4	2	1	4	3	3	1	3	1	2	3	2	1	4	2	3	3	2	3	2	3	4	1	3	2	2	3	2	2	4	2	3
2	1989	40	40	2		25	4	4	1	1	2	2	4	4	1	3	4	4	1	3	1	4	4	4	3	3	3	4	3	4	1	3	3	3	1	2	3	3	3	3	3	2	4	2
2	1988	32	36	2		12	3	3	4	2	2	2	4	3	1	4	3	3	1	4	3	4	2	3	1	2	1	1	3	4	1	3	2	3	1	3	2	4	2	4	2	2	1	3
1	1993	37.5	40	2		8	3	2	4	4	4	3	3	4	1	3	2	3	1	3	2	4	3	4	2	4	1	2	2	2	1	2	3	1	1	2	1	3	-9	2	2	1	1	2
2	1987	41	42	1	7	18	4	4	4	3	5	3	3	4	2	4	3	4	1	4	2	3	3	3	3	2	1	3	3	2	1	2	2	3	1	3	2	4	2	4	2	3	1	2
2	1988	30	32	2		22	4	4	3	3	4	3	3	3	2	3	2	4	1	4	2	4	1	3	2	4	2	3	2	3	1	2	2	2	1	2	2	2	2	2	2	2	2	2
2	1992	30	33	2		15	4	4	4	3	4	3	4	2	1	2	3	3	1	2	3	2	3	2	2	3	3	1	2	1	1	3	2	2	1	2	1	3	1	3	1	2	1	2
2		40	50	2		12	4	4	3	3	3	2	3	2	1	2	2	2	1	3	2	2	3	3	2	3	2	2	3	2	1	3	2	3	1	2	1	3	2	3	2	2	2	2
2	1993	38	40	2		10	3	3	2	2	3	3	3	4	1	2	3	4	1	3	4	3	4	4	3	2	3	2	3	3	1	2	2	2	1	3	3	3	3	2	2	2	2	1
2	1995	20	25	2		15	4	4	4	4	4	3	4	3	3	2	3	2	1	2	3	2	2	1	2	2	2	2	3	-9	-9	-9	-9	-9	-9	-9	-9	-9	-9	-9	-9	-9	-9	-9
1	1999	39	39	2		9	4	2	2	2	3	1	4	3	3	2	3	1	1	3	1	3	2	3	3	2	1	2	4	4	3	3	2	2	1	3	1	4	2	3	2	3	1	2
2	1998	38	38	2		10	4	3	4	2	3	1	4	2	4	3	4	3	3	2	1	2	3	3	3	3	3	1	3	3	3	3	3	3	1	-9	2	3	3	3	2	2	1	1
1	1992	38	42	1	2	15	3	4	4	4	4	2	4	4	4	4	4	3	1	3	1	3	3	4	3	2	1	2	1	2	1	4	1	1	2	3	1	3	1	3	1	1	1	2
1	1993	23	23	2		25	5	4	4	4	4	4	3	1	2	1	3	1	1	1	4	1	1	2	4	2	2	1	1	3	1	3	1	2	1	3	1	3	2	4	2	3	1	1
1	1998	24	25	2		14	4	5	4	3	4	3	2	4	2	4	2	1	1	4	2	4	2	3	2	3	2	2	2	4	1	4	1	1	1	4	1	4	2	4	1	4	4	4
1	1987	40?	55	1	27	10	3	3	4	3	3	2	2	4	2	3	3	2	1	3	2	3	2	4	2	3	1	3	2	4	1	4	2	4	1	3	2	4	2	4	2	4	2	4
2	1998	38	38	2		12	4	4	3	3	4	2	4	2	3	3	4	2	3	2	4	2	4	3	3	2	4	2	2	4	2	4	2	4	1	4	2	3	2	3	2	4	1	3
2	199	40	50	1	12	13	4	4	3	2	4	2	3	4	2	4	4	3	1	4	4	4	4	4	4	4	4	4	3	2	2	3	3	2	1	2	3	3	3	3	2	1	2	2
2	1984	40	44	2		8	3	2	1	1	2	1	3	3	1	3	2	3	1	3	2	4	3	4	3	2	1	1	3	3	1	3	2	3	1	3	2	3	3	4	2	3	2	2
2	1991	37.5	37.5	2		15	4	4	4	4	4	3	3	4	2	2	4	3	1	3	2	4	3	2	2	1	1	1	2	2	2	2	1	4	1	4	1	4	1	4	1	1	1	3
1	1992	39	42	2		8	3	3	2	3	2	1	4	3	3	2	4	3	1	3	2	3	3	2	3	2	2	1	4	3	3	4	4	4	1	3	4	4	4	3	3	3	3	3
2	1992-05-22	37	42	2		20	4	4	2	1	2	1	3	4	3	4	1	2	1	4	1	4	1	4	2	3	1	3	3	3	1	3	1	2	1	4	1	3	2	4	2	4	1	3
2	1994	38	40	1	0	20	4	4	5	4	4	1	4	3	3	2	2	2	2	2	4	3	4	4	2	2	2	2	2	3	2	3	2	3	1	3	2	3	2	3	2	3	2	2
1		40	25.5	2		15.5	4	4	4	3	4	3	4	4	3	3	2	3	2	3	4	3	4	3	4	2	4	1	4	4	4	4	4	4	1	3	3	4	4	4	2	1	1	3
1	1989	39	39	1	0	8	4	4	4	3	3	3	4	3	3	2	4	3	1	2	4	3	3	4	4	2	2	1	3	2	2	3	2	3	1	2	3	3	3	3	2	3	1	2
2	1992	38	1936-07-01	3		24	4	3	2	1	2	1	3	3	3	3	3	2	2	3	2	3	4	1	3	3	3	4	3	3	3	3	2	2	1	3	3	3	3	3	3	3	3	3
2	1972	18	22	2		30	4	3	4	2	3	2	4	2	2	2	3	3	1	2	1	4	3	3	2	4	1	1	3	2	1	2	2	1	1	2	1	3	2	2	1	1	1	1
2	1997	20	20	1	1		4	2	2	1	2	1	4	3	3	3	4	2	3	2	4	4	4	4	3	2	4	4	4	3	4	4	4	3	2	4	3	4	4	-9	3	1	3	3
1	1982	37	42	2		15	3	3	4	4	3	3	4	3	1	2	2	3	1	2	2	3	3	4	2	3	1	1	3	3	1	3	2	3	1	4	1	4	2	4	2	3	1	3
1	1994	40	50	1	2	10	4	3	4	4	4	2	4	3	3	2	4	3	1	3	2	2	4	3	3	3	2	1	4	4	1	3	2	4	1	4	2	3	2	3	1	2	1	2
2	1991	40	40	2		10	4	2	2	1	3	4	4	2	2	4	3	2	1	2	1	3	2	2	1	3	2	1	2	3	2	3	2	2	1	3	2	3	2	3	3	3	3	1
1	1979	40	45	2		1	3	4	4	3	4	4	3	4	2	4	2	4	1	4	3	4	1	3	2	2	3	4	4	3	2	2	3	3	1	2	3	2	3	3	2	2	2	3
2	1992	35	35	1	0	15	4	4	5	4	4	4	3	2	3	2	4	2	3	3	3	2	4	3	3	3	4	2	2	1	1	2	1	3	1	2	1	2	1	3	2	2	1	2
2	1986	38	42	2		15	3	3	2	1	2	1	4	4	3	3	4	3	2	3	3	3	3	4	2	2	2	2	4	4	3	3	4	2	1	3	2	4	4	4	4	2	2	2
2	1986	40	55	2		12	3	3	3	3	4	2	3	4	2	4	2	3	1	4	2	4	3	4	2	2	2	1	2	3	1	3	2	3	1	3	2	3	1	4	2	1	2	1
2	1989	40	45	1	1	11	3	3	2	1	3	2	4	3	3	2	3	3	1	3	3	2	3	3	2	3	2	1	3	4	2	3	2	3	1	3	3	4	3	2	2	2	2	3
2	1986	38	40	2		9	3	3	4	3	3	2	3	3	2	2	3	3	1	3	1	3	2	3	2	4	1	3	3	4	1	2	2	3	1	3	3	3	2	3	2	4	1	3
1	1983	38	40	2		9	3	2	3	3	2	2	3	3	1	3	2	3	1	2	2	3	3	3	2	3	1	1	3	3	1	3	2	3	1	3	1	3	3	3	1	3	1	2
1	1993	37.5	37	2		12	3	4	4	3	4	1	4	3	1	2	1	3	1	2	2	3	3	3	1	3	1	1	4	4	1	4	3	3	1	3	2	3	2	3	1	3	1	1
1	1993	38.5	40	2		9	3	2	1	1	2	2	4	4	3	4	4	2	4	3	2	4	4	4	2	3	1	1	4	4	1	4	3	3	1	4	1	4	4	4	1	3	1	3
2	1990	39	39	2		11	2	2	3	2	2	2	3	3	1	3	2	2	1	3	2	3	3	3	4	1	3	2	4	3	1	3	4	3	2	3	2	3	4	3	2	2	3	2
2	1994	32	32	2		25	4	3	1	2	3	2	4	3	4	4	3	3	1	3	1	4	3	3	1	3	1	2	1	3	2	3	1	2	1	2	3	3	3	2	2	1	2	1
2	1991	38	40	2		20	5	4	3	2	4	4	3	3	3	2	3	2	1	3	3	2	4	3	3	1	2	1	2	4	2	3	3	3	1	3	3	3	4	3	2	2	2	2
2	1990	40	46	2		6	3	1	1	1	2	3	2	4	1	3	3	3	1	3	2	4	4	4	3	3	2	2	4	4	3	3	4	3	1	4	3	4	4	4	4	3	3	2
2	1989	40	40	2		0	3	3	2	2	2	1	3	3	1	2	2	3	1	2	3	3	3	4	3	2	1	1	3	3	1	3	2	3	1	3	2	3	3	3	2	2	1	2
2	1985	40	60	2		10	2	2	2	2	2	2	3	4	3	4	3	4	1	4	3	4	3	4	4	4	3	4	4	4	2	3	2	4	1	4	2	4	3	4	2	2	2	2
2	1990	37.5	37.5	2		9	4	4	4	2	4	2	3	4	2	3	2	2	1	3	2	4	2	4	3	4	2	2	4	3	1	3	3	3	1	3	1	3	2	4	3	3	2	2
2	1994	40	40	2		0	4	2	2	1	2	1	3	3	2	4	2	3	1	3	2	4	4	-9	3	3	2	3	3	3	1	3	2	3	1	2	3	3	4	2	2	3	1	2
2	1994	40	45	2		10	4	3	1	1	3	1	3	4	2	1	2	4	1	2	2	4	2	2	1	1	1	1	4	4	1	3	3	3	1	4	2	4	4	3	1	2	1	2
1	1985	40	48	1	3	16	3	2	3	3	3	3	4	3	2	2	4	2	1	3	4	4	4	2	4	3	2	2	3	4	1	4	2	3	1	4	1	4	2	4	2	4	1	-9
2	1989	40	40	2		9	3	2	2	1	1	2	4	4	1	3	2	4	-9	3	-9	3	4	4	3	2	-9	1	3	2	-9	4	2	3	-9	3	-9	4	4	4	-9	-9	1	1
1	1991	38.5	40	2		15	4	3	3	2	1	2	4	3	1	2	4	3	1	2	3	3	3	3	3	2	2	1	4	4	1	4	3	3	1	4	3	3	4	3	3	3	3	3
2	1990	36	36	2		20	2	2	1	2	2	1	4	3	2	3	3	4	1	3	2	4	3	3	2	3	2	3	3	2	1	3	2	3	1	3	2	4	2	3	2	2	1	3
2	1994	32	32	2		12	4	4	4	3	2	3	2	3	3	4	2	3	2	3	1	3	2	3	2	3	2	3	2	3	2	3	2	3	1	3	2	3	2	3	1	2	1	3
1	1992	38.5	39.5	2		8	4	3	2	2	2	2	2	3	1	2	1	4	1	2	3	4	2	4	1	3	4	1	3	2	2	3	2	3	2	3	2	2	3	2	3	2	4	1
2	1990	38	41	2		3	3	3	2	3	4	2	-9	-9	-9	-9	-9	-9	-9	-9	-9	-9	-9	-9	-9	-9	-9	-9	-9	-9	-9	-9	-9	-9	-9	-9	-9	-9	-9	-9	-9	-9	-9	-9
1	1987	24	24	2		24	4	4	4	3	4	3	4	3	1	3	4	1	1	4	1	4	1	4	4	1	1	1	1	4	1	2	1	1	1	4	1	3	1	4	1	3	1	1
2	1995	39	39	2		10	3	2	2	1	2	2	3	3	2	3	2	4	2	3	2	4	2	3	2	3	2	2	3	2	2	3	2	2	2	2	2	3	2	3	2	2	2	2
2	1995	37.5	42	1	2	14	4	2	3	2	3	2	4	4	3	3	3	3	1	4	3	4	3	4	3	2	1	2	3	1	1	2	3	2	1	2	2	3	3	3	2	1	2	2
2	1974	41	41	2		25	2	1	1	1	2	2	2	4	1	4	2	4	1	4	1	4	2	4	1	3	1	4	2	1	1	3	2	2	1	1	1	2	1	3	1	1	1	1
2	1993	38	40	2		6	4	2	2	2	2	2	3	2	2	2	3	2	1	2	3	2	3	3	3	2	2	2	4	3	3	2	3	3	1	3	3	3	4	4	3	3	2	2
1	1992	30	35	2		8	4	3	4	2	4	2	4	2	4	3	4	3	2	2	4	3	4	3	4	2	4	1	3	3	1	2	2	2	1	3	2	3	2	2	1	1	1	2
1	1995	40	40	2		5	4	4	4	3	4	3	4	3	4	3	4	2	3	3	2	3	4	3	4	1	4	1	4	3	3	2	4	4	3	3	4	4	4	4	4	4	4	3
2	1992	24	27	2		20	3	3	2	1	2	1	3	4	4	3	4	2	3	4	4	3	4	3	3	1	3	2	3	4	2	4	4	2	1	4	4	4	4	3	3	2	2	3
2	1997	39	41	2		5	3	2	4	2	2	2	3	3	2	2	3	2	1	2	3	3	3	3	2	2	1	2	3	3	1	3	2	1	1	3	2	3	2	3	2	2	2	3
1		40	20	2		25	5	2	4	3	3	3	2	4	3	4	3	4	1	3	3	4	3	3	3	2	3	3	3	3	1	2	2	2	1	2	2	2	1	2	2	1	2	1
1	1990	40	45	1	60	0	3	3	4	4	3	2	3	3	2	4	2	2	1	2	3	3	2	2	3	2	3	4	3	2	2	2	3	2	2	2	4	3	3	2	3	2	3	2
2	1995	24	28	2		12	3	2	3	2	3	2	4	3	3	4	3	2	3	3	3	3	3	4	3	3	3	2	4	3	3	3	4	2	2	4	3	3	3	4	3	4	3	2
2	1992	43	48	2		10	3	3	2	1	2	3	3	4	3	4	4	3	1	3	1	4	4	4	2	2	1	2	3	4	2	4	3	3	1	3	2	3	3	4	1	3	1	2
1	1990	39	45	1	0	12	3	2	3	2	3	1	3	4	2	3	3	2	1	3	2	3	4	4	2	3	2	1	4	4	2	4	4	3	1	3	2	4	4	4	2	4	2	2
2	1995	39	41	2		14	4	3	3	3	3	3	3	3	2	2	3	2	1	3	2	3	4	3	3	1	2	1	3	4	2	3	3	2	1	3	1	4	3	3	2	2	2	2
1	1994	25	25	1	0	30	4	4	3	4	4	3	4	3	3	3	4	2	2	3	3	3	4	2	3	3	3	4	3	2	2	3	3	2	2	3	3	3	3	2	2	1	1	3
1	1990	38.5	41	2		12	4	4	4	3	3	2	2	4	3	3	4	3	1	3	1	3	4	3	1	3	1	2	4	2	1	4	3	4	1	2	1	4	1	3	1	2	1	3
2	1988	40	42	2		12	3	1	2	1	2	1	3	2	2	2	2	3	3	2	2	2	2	3	2	4	2	2	3	3	1	3	3	3	1	3	1	3	2	2	-9	3	1	2
2	1987	42	45	2		20	4	4	4	3	4	4	3	3	2	2	2	4	2	3	3	2	2	3	2	2	3	1	3	3	3	3	3	3	2	3	2	3	2	3	3	3	2	2
1	1994	32	32	2		15	4	4	4	4	4	4	3	3	2	2	1	2	1	3	2	3	2	3	2	1	1	2	3	4	2	4	2	2	1	4	1	4	1	3	2	2	1	4
1	1995	40	50	1	0	10	5	2	4	4	4	1	3	3	2	3	3	2	3	1	4	2	4	4	2	4	4	4	2	4	1	4	-9	1	1	4	1	4	2	4	1	4	2	4
2	1998	38	38	2		10	4	3	2	1	3	3	3	3	2	4	3	3	1	2	1	3	2	4	1	3	1	2	4	4	2	4	3	4	1	4	2	4	3	4	2	3	1	2
1	1998	37.5	37.5	2		3	4	3	2	2	4	3	4	3	3	2	1	2	1	2	3	3	4	3	1	3	1	2	4	4	3	2	2	3	1	4	2	4	4	4	1	2	1	2
1	1993	39	44	2		15	4	3	3	1	3	4	4	4	2	3	4	4	1	3	4	3	4	3	4	3	4	1	2	4	1	4	2	3	1	4	1	4	3	4	2	4	2	4
2	1985	32	24	2		16	3	3	4	2	2	1	4	2	3	2	4	2	3	2	4	2	4	2	4	2	3	1	3	3	3	2	3	2	2	2	3	3	3	3	3	2	3	2
2	1993	37.5	40	1	0	16	4	3	3	1	2	1	4	3	1	2	4	3	1	2	2	4	2	3	3	2	1	1	2	2	1	2	2	3	2	2	2	4	2	3	1	2	2	2
2	1985	40	55	2		2015-12-01	2	3	2	1	3	2	4	4	1	3	3	4	1	3	2	3	4	4	1	4	2	3	3	4	1	3	2	3	1	4	1	3	2	3	1	3	1	3
2	1997	38	38	2		3	3	3	2	2	1	1	2	3	2	2	3	2	3	2	1	1	4	1	4	1	1	3	1	2	2	2	2	2	2	2	2	2	3	1	3	1	1	2
2	1952						1	4	3	1	2	3	2	3	3	3	3	3	3	2	-9	1	2	1	1	2	2	2	4	4	3	3	3	2	-9	3	2	3	2	4	2	4	3	4
1	1989	31	40	2		12	5	5	5	4	5	4	4	3	2	2	4	2	1	2	3	2	4	3	3	2	3	2	3	3	2	3	2	3	2	4	2	4	3	3	2	3	2	-9
1	1987	40	42	2		16	3	2	4	2	3	2	3	2	1	3	2	3	1	3	2	3	3	2	1	2	1	2	1	1	1	2	1	1	1	2	1	2	1	1	1	2	2	1
2	1990	39	40	2		12	4	3	2	2	2	1	3	4	1	3	3	4	1	3	2	3	1	2	2	3	1	2	3	2	1	2	2	2	1	2	1	2	3	1	1	2	1	1
1	1990	38.5	40	2		0	4	3	2	1	3	2	3	2	2	3	3	4	1	2	3	3	3	3	2	3	1	2	3	1	1	4	3	4	1	4	2	4	3	3	2	3	2	3
2	1998	40	50	2		10	5	4	4	3	4	4	3	4	1	4	3	3	1	4	2	4	3	4	3	4	2	2	3	3	2	3	3	3	1	3	3	3	3	3	3	4	2	2
1	1995	40	47.5	2		8	5	4	4	5	4	4	4	3	3	2	4	2	3	1	4	1	4	2	4	2	4	1	3	3	2	3	2	1	2	4	1	4	1	2	1	4	1	4
1	1989	35	35.5	2		0	3	3	2	2	3	1	3	4	2	3	3	3	1	3	2	3	2	2	3	3	2	2	2	2	1	2	2	2	1	2	2	2	1	2	1	2	2	2
1	1985						4	3	2	2	3	2	4	2	2	2	4	3	1	2	2	3	4	3	4	2	3	1	2	3	1	3	2	3	1	3	1	3	2	3	2	4	2	2
2		40	45	1	12	20	4	4	1	1	4	3	4	3	3	3	3	3	1	3	2	4	3	3	2	4	1	3	2	2	2	2	2	2	2	2	2	2	2	2	2	2	2	2
2	1987	40	50	1	10	25	2	2	2	1	2	2	1	3	1	1	1	2	1	2	1	1	1	2	2	2	2	2	2	3	1	3	1	-9	2	3	1	3	1	1	1	3	1	3
1	1992	16	20	1	2	10	4	4	4	4	4	3	3	3	3	3	3	3	3	2	3	2	4	3	3	2	3	2	3	3	3	3	3	4	2	4	2	4	3	3	2	2	2	4
1	1971	40	46	2		8	4	3	4	2	3	3	2	4	1	3	1	3	1	3	1	4	1	3	1	3	1	3	1	1	1	1	1	1	1	1	3	2	1	3	3	1	3	1
1	1989	40	42	1	2	10	4	3	3	3	3	3	3	3	1	3	2	2	1	2	1	3	3	2	2	2	2	1	3	2	1	2	2	1	1	3	1	3	3	2	2	2	2	2
1	1988	40	50	2		8	5	3	4	3	4	3	3	4	4	4	1	3	1	4	1	3	2	3	2	4	1	3	1	3	1	2	1	1	1	2	2	1	1	1	1	2	1	2
1	1994	39	40	2		12	3	3	4	4	4	2	3	2	1	2	2	1	1	2	2	1	1	2	3	3	2	1	-9	-9	-9	-9	-9	-9	-9	-9	-9	-9	-9	-9	-9	-9	-9	-9
2	1992	38	44	2		10	3	2	2	2	1	1	3	4	3	4	3	3	1	3	1	3	2	3	2	3	2	3	3	3	2	2	2	1	1	3	2	3	2	2	2	3	2	2
1	1992	24	30	1	2	6	4	4	3	3	4	4	3	4	3	3	4	3	1	3	3	4	4	3	4	3	3	2	2	2	1	4	2	3	1	4	2	4	3	4	2	4	1	2
2	1985	40	40	2		12	4	4	2	3	3	1	3	4	2	3	2	3	1	3	2	4	3	3	2	3	1	3	3	3	3	4	3	4	1	4	3	4	4	4	3	4	2	3
1	1995	24	26	2		20	4	4	2	2	4	2	4	3	3	3	2	2	1	3	2	3	3	2	2	3	1	1	3	3	3	3	3	3	1	3	1	3	2	4	2	1	1	1
2	1984	38	40	2		9	3	3	3	1	2	1	3	2	3	3	3	3	1	2	2	3	2	2	1	2	2	1	3	3	2	-9	3	2	1	3	-9	3	2	3	2	1	2	2
2	1987	40	44	1	5	20	2	2	2	1	3	1	3	4	4	3	3	2	1	3	2	4	3	4	1	2	3	2	3	3	2	3	2	4	1	4	1	4	2	4	1	2	2	2
2	1993	38.5	39.5	2		21	3	3	2	1	2	1	3	3	3	3	4	3	3	3	2	3	4	4	2	3	3	2	2	2	3	3	2	2	1	1	2	3	3	3	3	2	3	2
1	1998	32	36	2		5	4	3	4	4	3	2	4	3	2	1	3	2	1	2	3	2	1	3	1	2	1	1	3	2	1	1	2	3	1	2	1	3	2	3	1	3	2	2
2	1989	39	41	2		0	4	3	3	2	4	2	3	2	1	1	2	3	1	2	2	2	2	1	2	2	2	1	2	2	1	2	2	2	1	2	2	2	2	2	1	1	1	1
1	1988	38	38	2		9	3	3	4	2	3	3	4	2	1	4	4	2	1	3	1	3	3	3	3	1	1	2	2	2	1	3	1	1	1	2	1	2	2	2	1	1	1	1
1	1983	35	35	3		1	3	3	3	3	3	3	3	4	2	3	3	2	1	4	1	4	3	3	1	3	1	2	-9	-9	-9	-9	-9	-9	-9	-9	-9	-9	-9	-9	-9	-9	-9	-9
1	1996	40	30	2		9	5	4	4	4	4	2	4	2	2	2	4	3	2	2	3	3	4	3	4	2	2	1	4	3	2	3	3	3	1	3	2	3	4	4	2	3	1	2
2	1991	40	43	2		15	4	4	4	4	4	4	4	3	4	3	4	4	4	2	3	3	3	4	3	2	2	1	3	4	1	4	1	4	1	4	1	4	1	4	1	4	1	4
1	1989	39	43	2		10	3	3	2	1	1	1	2	4	2	3	2	2	1	3	1	2	2	3	1	3	1	1	1	2	1	2	1	3	1	1	1	3	2	2	1	2	1	1
2	1980	40	40	2		20	2	2	2	1	1	1	3	4	2	4	2	3	1	4	2	4	2	3	2	3	2	3	3	4	2	3	2	3	1	3	3	3	2	4	2	2	2	3
2	1993	39	40	2		20	3	2	1	2	2	1	3	4	2	3	1	3	1	4	1	3	2	3	2	4	2	2	3	2	1	2	3	2	1	2	3	2	4	2	3	2	1	1
1	1995	32	32	2		6	3	2	3	1	2	2	4	3	3	2	4	2	1	2	2	3	2	2	2	3	2	1	4	4	3	2	4	2	2	3	2	3	3	3	2	3	2	2
2	1969	39	30	1	0	10	3	3	4	3	4	2	3	3	2	2	3	4	2	3	3	-9	3	2	3	3	2	1	3	3	1	3	3	2	1	2	2	2	3	2	3	3	3	2
1	1995	30	30	2		5	3	3	4	3	3	4	4	2	4	1	4	1	3	1	3	1	4	2	4	2	4	1	4	2	1	1	3	1	1	2	1	2	3	2	1	2	1	1
2	1994	32	35	1	3	16	3	4	3	3	3	3	3	3	3	3	3	3	1	3	2	3	3	3	2	2	1	1	3	3	1	1	2	2	1	2	2	2	3	3	1	2	1	1
1	1982	30	32	1	5	15	4	3	2	2	2	2	4	4	4	3	4	3	4	3	4	4	4	4	2	2	4	4	4	3	3	3	3	3	3	3	3	3	4	4	3	2	4	4
2	1993	39	43	2		7	3	2	3	1	1	1	4	4	2	3	3	4	1	3	2	3	3	4	3	3	2	2	3	2	1	2	2	3	1	3	2	2	3	3	2	2	2	2
1	1998	40	42	2		2	4	4	4	4	4	4	4	4	2	2	4	2	2	2	1	3	3	2	2	1	1	1	2	3	1	3	1	1	1	3	1	3	3	3	1	1	1	2
2	1999	38.5	39	2		10	3	2	2	1	1	1	4	3	1	3	4	3	1	3	2	3	4	3	3	2	2	1	4	3	2	3	3	3	2	-9	2	4	4	3	3	2	2	2
1	1991	40	40	2		15	4	3	3	4	4	4	3	3	2	3	2	3	2	3	2	3	3	3	2	3	3	2	4	4	4	3	4	2	1	2	4	3	4	4	3	3	4	2
1	1986	50	50	1	16	14	4	2	3	3	4	2	2	4	2	3	2	4	1	4	1	4	2	3	1	4	1	3	3	1	2	2	2	1	1	1	2	2	3	1	3	1	3	1
1	1993	39.5	45	2		8	5	4	4	4	4	1	3	2	2	1	3	2	1	2	3	2	2	3	1	2	1	1	3	3	1	3	3	3	1	3	4	4	3	2	1	3	2	2
1	1995	34	38	2		0	4	3	2	3	3	3	3	2	3	3	4	3	1	3	2	2	4	3	2	2	3	4	3	3	3	3	2	4	1	4	1	4	1	4	1	4	2	4
2	1994	39	39	2		20	5	4	3	3	5	3	3	3	3	3	2	2	1	3	2	3	3	3	2	2	2	1	2	1	2	1	3	2	2	2	3	2	3	2	2	1	2	2
1	1991	40	50	2		20	4	4	3	4	4	2	4	3	3	2	3	3	2	3	4	3	4	3	3	3	3	3	3	4	3	2	4	4	3	4	3	4	3	3	3	4	3	3
1	1990	37.5	40	1	2	10	3	3	3	1	3	2	3	2	2	3	2	3	2	3	2	2	2	2	2	2	2	2	2	2	2	2	2	2	2	2	2	2	2	2	2	2	2	2
1	1991	39	25	2		0	4	3	3	1	3	2	4	3	1	3	4	4	1	3	4	3	4	3	2	3	3	2	2	2	1	4	2	3	1	3	2	3	3	1	2	2	2	3
1	1991	35	60	1	1	11	4	2	2	2	3	1	3	3	1	3	3	3	1	3	2	4	4	4	2	3	1	3	3	4	1	4	3	4	1	4	2	4	4	4	2	4	2	4
2	1989	35	40	1	0	20	4	3	4	4	4	2	3	4	3	4	3	4	2	4	3	3	2	4	1	3	2	2	2	2	3	3	1	3	1	4	1	4	1	3	2	1	3	2
1	1990	32	30	1	0	16	5	4	4	4	4	4	4	3	1	2	2	2	1	3	2	2	3	2	3	2	1	2	4	4	1	3	3	3	1	3	1	4	3	3	3	2	1	1
1	1988	40	53	2		10	3	2	3	2	2	1	2	4	2	4	3	4	1	4	1	4	3	3	3	1	2	3	3	3	1	2	1	1	1	2	2	2	3	3	1	2	1	1
2	1970	18	20	1	22	0	2	1	1	1	1	1	4	4	2	4	3	4	1	4	2	4	3	4	3	4	2	4	3	3	1	4	2	1	1	3	1	3	1	3	1	1	1	3
1	1987	35	43	1	0	10	4	3	4	4	5	3	2	3	1	4	4	4	1	3	1	4	3	3	1	3	2	2	4	2	1	2	3	2	1	2	4	2	4	3	2	2	2	1
2	1979	40	50	1	1	11	4	5	4	4	5	4	4	4	-9	3	3	4	4	4	3	4	4	4	4	4	4	3	3	3	1	4	2	3	1	2	2	2	1	3	4	2	3	1
1	31	32	37	1	0	12	4	3	4	4	4	3	2	3	1	3	2	3	1	3	1	2	2	4	2	2	1	2	4	3	1	2	3	2	1	3	1	3	2	3	3	2	2	2
1	1988	40	40	1	0	25	4	4	3	3	4	3	2	4	3	2	3	3	1	2	2	3	2	3	2	2	2	1	3	2	1	2	2	2	2	3	3	3	3	3	2	2	2	2
1	1991	39	43	2		15	4	4	4	4	4	4	3	4	2	4	3	2	1	4	3	4	3	3	1	2	3	1	4	2	1	1	3	1	1	1	3	2	3	1	-9	2	3	1
2	1998	37.5	37.5	2		12	4	2	1	3	4	4	3	2	3	2	4	2	3	2	4	2	4	2	4	1	3	1	3	3	2	3	2	2	1	3	2	4	3	3	1	3	1	3
1		38	40	2		0	3	3	3	3	2	2	3	3	2	3	3	3	1	3	2	3	3	3	2	3	3	2	3	4	2	4	3	4	1	4	2	4	3	4	2	4	3	4
2	1977	35	38	2		10	3	2	4	4	4	3	2	3	2	3	1	3	2	3	2	2	1	-9	3	4	2	2	2	4	1	3	2	3	1	3	1	3	1	4	2	3	1	3
1	1996	38	38	2		0	4	3	4	3	4	1	4	2	1	3	4	3	1	2	3	3	2	4	4	1	1	1	4	4	1	4	4	4	1	4	3	3	3	4	2	4	1	2
1	1991	30	32	2		20	3	3	3	2	3	2	4	3	1	3	4	3	1	3	2	3	4	3	4	2	3	2	3	3	1	3	2	2	1	3	2	3	2	3	2	2	1	2
1	1995	40	41	2		9	3	3	2	2	2	1	4	3	2	3	4	2	2	3	3	4	4	4	3	3	3	2	3	3	2	3	3	2	2	3	2	4	3	2	3	2	3	2
2	1980	40	50	1	5	10	2	3	2	1	2	2	-9	-9	-9	-9	-9	-9	-9	-9	-9	-9	-9	-9	-9	-9	-9	-9	-9	-9	-9	-9	-9	-9	-9	-9	-9	-9	-9	-9	-9	-9	-9	-9
1	1988	29	30	2		10	4	4	4	3	4	4	3	4	2	3	4	4	1	4	2	4	4	4	3	3	2	2	2	3	1	3	3	3	1	3	2	4	2	4	2	3	2	2
1	1993	40	42	1	1	7.5	4	4	3	2	3	4	3	4	1	3	3	2	1	4	2	3	2	3	2	3	3	3	4	2	1	3	2	4	1	4	1	3	1	2	1	4	1	2
2	1991	41.5	8	2		5	3	3	4	2	2	2	3	4	3	4	2	2	1	4	1	4	3	4	2	4	2	2	3	4	2	4	3	3	1	3	3	4	3	4	3	2	2	2
2	1988	40	40	2		6	4	4	3	2	3	3	-9	3	3	3	2	3	1	3	2	4	3	2	2	2	2	3	3	2	2	3	3	2	1	3	2	3	3	3	3	2	2	2
1	1994	40	42	2		6	4	3	4	3	3	3	3	3	3	3	3	2	3	3	2	2	3	3	3	2	3	2	3	3	3	3	3	3	2	3	3	3	3	3	2	3	3	3
2	1996	40	45	1	0	10	5	2	1	2	2	2	4	4	1	4	1	1	1	4	1	4	4	4	2	3	3	3	4	3	3	4	3	3	1	3	3	3	4	3	3	2	2	2
2	1990	39	30	1	45	10	4	3	4	3	4	2	3	4	1	3	2	3	1	3	2	4	3	3	2	3	1	2	3	3	1	2	2	2	1	3	1	3	2	2	2	1	1	3
1	1994	40	40	2		15	5	3	3	3	3	2	3	3	2	3	4	2	1	2	3	3	3	3	3	2	2	2	3	4	2	3	3	2	1	4	3	4	3	4	3	2	3	2
1				2			4	4	4	3	4	3	3	2	2	2	3	1	1	2	2	2	3	3	3	2	3	2	3	2	1	2	3	2	1	1	1	1	3	2	2	1	1	1
1	1992	40	45	1	156	12	5	5	5	5	4	4	2	3	2	3	2	3	2	3	2	3	2	3	2	3	2	3	4	4	2	4	4	4	2	4	4	4	4	4	4	4	2	4
2	1992	25.5	25.5	2		12	5	2	2	2	3	4	3	4	1	2	1	3	1	2	1	3	2	4	1	4	1	2	3	4	1	4	2	4	1	4	2	4	4	4	1	4	1	4
2	1979	40	43	2		10	4	4	4	1	3	1	3	4	3	4	3	4	2	3	2	3	2	4	2	3	2	3	3	2	2	3	2	3	1	3	1	3	2	3	1	3	2	3
2	1989	39	39	2		9	3	3	2	1	2	1	3	4	2	3	2	3	1	3	1	3	1	3	1	3	1	2	3	1	1	2	1	2	1	1	3	2	3	2	2	1	2	1
2	1989	24	25	1	12	24	4	3	2	2	4	1	3	4	1	3	3	2	1	3	2	3	2	3	1	2	1	2	2	3	1	2	2	2	1	2	2	3	2	3	1	2	2	2
2	1993	39.5	45	2		9	3	4	3	2	4	1	3	4	2	2	3	4	1	2	2	3	3	4	3	2	2	1	2	3	1	4	2	3	1	3	2	3	3	4	3	1	2	2
1	1986	36.8	40	1	8	15	4	4	3	2	2	2	3	3	2	4	3	3	1	3	2	3	3	4	2	2	2	3	3	2	1	1	2	2	1	2	2	2	3	3	3	1	2	1
1	1993	35	40	2		20	4	3	4	3	4	2	3	4	2	4	3	3	1	3	2	4	3	3	3	2	1	2	3	2	1	2	2	2	1	2	2	2	3	2	2	2	2	2
1	1992	37.5	40	2		15	3	3	3	3	3	3	2	2	2	2	2	2	2	2	2	2	2	2	2	2	2	2	2	2	2	2	2	2	2	2	2	2	2	2	2	2	2	2
2	1994	38	42	2		18	3	4	4	4	4	2	2	2	1	2	2	2	1	2	1	3	2	3	2	1	1	1	2	3	1	3	2	4	1	4	2	4	2	4	2	2	1	3
2	1992	39	40	2		15	3	3	2	1	2	1	3	3	1	3	3	3	1	3	2	3	3	4	2	2	1	2	4	4	1	4	3	4	1	4	1	4	4	3	3	2	1	2
1	1988	40	60	1	0	20	4	4	4	3	4	4	3	4	3	3	3	3	2	3	2	3	3	2	2	3	2	2	3	2	2	3	2	3	1	3	2	3	2	3	2	3	2	2
2	1997	32	32	2		10	3	3	2	2	2	1	3	4	3	4	3	2	1	3	2	4	4	4	1	2	2	2	4	4	2	3	2	3	1	4	1	4	4	4	2	3	1	2
1	1976	40	45	2		22	2	2	4	3	4	3	2	4	1	3	2	4	1	3	2	4	1	2	2	3	1	2	3	2	2	2	2	1	1	2	2	2	1	2	2	2	1	1
2	1992	39	39	2		16	4	3	3	3	2	2	2	3	-9	3	2	3	2	3	2	3	-9	4	2	-9	2	2	3	2	2	2	3	3	1	3	2	2	2	2	3	2	2	3
1	1992	40	42	2		0	4	4	4	4	4	4	3	3	1	2	4	2	1	-9	3	2	3	3	3	2	3	1	2	3	1	3	1	2	1	3	1	4	1	3	2	3	1	3
2	1992	40	45	1	2	11	4	1	3	3	3	3	2	3	2	3	3	4	4	3	3	4	4	4	4	4	2	4	3	4	3	3	4	3	3	3	2	2	2	3	3	3	3	3
1	1993	37.5	40	2		0	3	3	3	3	3	3	2	2	2	2	2	2	2	2	2	2	2	2	2	2	2	2	2	2	2	2	3	2	3	3	2	3	3	2	2	2	2	3
1	1993	35	40	2		20	4	4	4	4	4	3	2	2	2	2	2	2	2	2	3	2	2	2	2	2	2	2	2	3	2	3	2	3	2	2	2	2	2	2	2	2	2	3
1	1990	30	35	2		5	3	3	3	3	3	3	2	3	2	2	3	4	2	3	2	2	3	2	3	2	3	2	4	3	3	2	3	4	3	3	3	2	2	2	2	2	2	2
1	1965	40	45	2		10	4	3	2	1	1	2	3	3	1	3	3	2	1	1	3	2	3	2	3	2	1	2	3	1	1	1	1	1	1	2	2	2	2	2	2	1	1	1
1	1996	30	30	2		10	4	3	4	4	4	3	3	1	3	4	4	3	1	3	2	3	4	3	3	4	2	3	1	1	1	4	2	3	2	2	2	3	2	3	1	3	1	4
2	1989	41	43	1	10	20	4	1	1	1	1	2	1	4	2	4	1	3	2	4	2	4	1	2	1	3	2	2	1	1	1	1	1	1	1	2	2	2	1	4	4	1	1	1
1		23	34	1	23	23	2	3	3	3	3	3	3	3	3	3	3	2	2	3	2	3	3	3	3	3	3	3	3	3	3	3	3	3	3	3	3	3	3	3	3	3	3	3
1	1972						3	3	4	4	3	3	4	2	1	1	3	2	1	2	2	3	3	3	3	2	3	2	1	3	1	3	1	2	1	3	1	3	1	3	1	3	2	4
1	1998	38.5	42	2		20	3	2	1	2	3	2	3	2	3	4	3	4	1	3	2	3	3	3	2	2	2	2	4	4	3	4	3	3	1	3	2	4	3	2	2	4	2	2
1	1992	39	42	1	22	5	4	3	2	1	3	3	3	4	3	4	4	3	2	4	2	4	4	4	1	3	4	4	4	3	1	4	4	4	2	4	4	4	4	4	1	4	3	4

## Sheet: variable description
Gender	Gender	Ihr Geschlecht:	1	female
			2	male
			-9	No Answer
Yearofbirth	Year of birth	Bitte geben Sie Ihr Geburtsjahr an:
WorkHoursContract	Working hours due work contract	Bitte geben Sie Ihre vertragliche Arbeitszeit in Stunden pro Woche an (bei Selbständigkeit eingeplante bzw. vorgesehene Arbeitszeit):
RealWorkTime	Real working time	Bitte geben Sie Ihre TATSÄCHLICHE durchschnittliche Arbeitszeit in Stunden an (pro Woche):
ManagerialPosition	Managerial position: yes/ no	Tragen Sie in Ihrem Erwerbsleben Personal- und/oder Budgetverantwortung?	1	yes
			2	no
			-9	No Answer
NrEmployees	Please enter the number of employees for whom you have disciplinary responsibility	Bitte tragen Sie die Anzahl der Personen ein, für die Sie disziplinarisch verantwortlich sind:
HoursSecondJob	Please indicate how much time you spend on average on a part-time job or further professional training (in hours per week)	Bitte geben Sie an, wieviel Zeit Sie durchschnittlich für eine Nebentätigkeit oder eine berufliche Weiterbildung aufwenden (in Stunden pro Woche):
Burnout.1		Energie und psychisches Wohlbefinden: bitte geben Sie für jede der folgenden Aussagen an, inwieweit diese für Sie zutrifft: Wie häufig fühlen Sie sich müde?	1	never/ almost never
Burnout.2		Energie und psychisches Wohlbefinden: bitte geben Sie für jede der folgenden Aussagen an, inwieweit diese für Sie zutrifft: Wie häufig sind Sie körperlich erschöpft?	2	rarely
Burnout.3		Energie und psychisches Wohlbefinden: bitte geben Sie für jede der folgenden Aussagen an, inwieweit diese für Sie zutrifft: Wie häufig sind Sie emotional erschöpft?	3	sometimes
Burnout.4		Energie und psychisches Wohlbefinden: bitte geben Sie für jede der folgenden Aussagen an, inwieweit diese für Sie zutrifft: Wie häufig denken Sie „Ich kann nicht mehr“?	4	often
Burnout.5		Energie und psychisches Wohlbefinden: bitte geben Sie für jede der folgenden Aussagen an, inwieweit diese für Sie zutrifft: Wie häufig fühlen sie sich ausgelaugt?	5	always
Burnout.6		Energie und psychisches Wohlbefinden: bitte geben Sie für jede der folgenden Aussagen an, inwieweit diese für Sie zutrifft: Wie häufig fühlen Sie sich schwach und krankheitsanfällig?	-9	No Answer
Indiv.Fem.1	Please describe yourself in the work context: (Please provide one entry per line)	Eigene Feminität: verständnisvoll	1	rarely
Indiv.Mask.1		Eigene Maskulinität: entscheidungsfähig	2	sometimes
Indiv.Fem.2		Eigene Feminität: sinnlich	3	often
Indiv.Mask.2		Eigene Maskulinität: trete bestimmt auf	4	nearly always
Indiv.Fem.3		Eigene Feminität: einfühlsam	-9	No Answer
Indiv.Mask.3		Eigene Maskulinität: unerschrocken
Indiv.Fem.4		Eigene Feminität: romantisch
Indiv.Mask.4		Eigene Maskulinität: durchsetzungsfähig
Indiv.Fem.5		Eigene Feminität: weichherzig
Indiv.Mask.5		Eigene Maskulinität: selbstbewusst
Indiv.Fem.6		Eigene Feminität: herzlich
Indiv.Mask.6		Eigene Maskulinität: zeige geschäftsmäßiges Verhalten
Indiv.Fem.7		Eigene Feminität: sensibel
Indiv.Mask.7		Eigene Maskulinität: bereit, etwas zu riskieren
Indiv.Fem.8		Eigene Feminität: gefühlsbetont
Indiv.Mask.8		Eigene Maskulinität: respekteinflößend
WorkEnvironm.Fem.1	Please describe your colleagues and your direct supervisor with whom you have the most work to do (e.g. department, team, etc.): (Please provide one entry per line)	Feminität des Arbeitsumfeldes: verständnisvoll	1	rarely
WorkEnvironm.Mask.1		Maskulinität des Arbeitsumfeldes: entscheidungsfähig	2	sometimes
WorkEnvironm.Fem.2		Feminität des Arbeitsumfeldes: sinnlich	3	often
WorkEnvironm.Mask.2		Maskulinität des Arbeitsumfeldes: treten bestimmt auf	4	nearly always
WorkEnvironm.Fem.3		Feminität des Arbeitsumfeldes: einfühlsam	-9	No Answer
WorkEnvironm.Mask.3		Maskulinität des Arbeitsumfeldes: unerschrocken
WorkEnvironm.Fem.4		Feminität des Arbeitsumfeldes: romantisch
WorkEnvironm.Mask.4		Maskulinität des Arbeitsumfeldes: durchsetzungsfähig
WorkEnvironm.Fem.5		Feminität des Arbeitsumfeldes: weichherzig
WorkEnvironm.Mask.5		Maskulinität des Arbeitsumfeldes: selbstbewusst
WorkEnvironm.Fem.6		Feminität des Arbeitsumfeldes: herzlich
WorkEnvironm.Mask.6		Maskulinität des Arbeitsumfeldes: zeigen geschäftsmäßiges Verhalten
WorkEnvironm.Fem.7		Feminität des Arbeitsumfeldes: sensibel
WorkEnvironm.Mask.7		Maskulinität des Arbeitsumfeldes: bereit, etwas zu riskieren
WorkEnvironm.Fem.8		Feminität des Arbeitsumfeldes: gefühlsbetont
WorkEnvironm.Mask.8		Maskulinität des Arbeitsumfeldes: respekteinflößend
